# Supplementary material for: Quantitative Exposomics Targeting over 200 Toxicants and Key Biomarkers at the Picomolar Level
Source: Environ Sci Technol. 2025 Oct 10;59(41):21818–29. doi: 10.1021/acs.est.5c04458 (PMC12550810; doi:10.1021/acs.est.5c04458)
Supplement: Supplementary file 2 [file es5c04458_si_002.xlsx]

## Sheet: Overview
	Table S1. Selection of 58 newly added compounds belonging to 12 classifications, including chlorophenols, phenylphenols, UV filters, bisphenols and the chlorinated derivatives, phthalates, organophosphate flame retardants, perfluoroalkyl and polyfluoroalkyl substances, pharmaceuticals, fungicides, phytochemicals, parabens, herbicides and industry additives, according to the lists and database fro…
	Table S2. Concentrations of isotope-labeled internal standards (ng/mL) in acetonitrile spiked in water, urine, plasma, and serum.
	Table S3. Chemical information for the 234 biomarkers included in this study, detailing compound names, abbreviations, Chemical Abstracts Service (CAS) registry numbers, and commercial suppliers.
	Table S4. Gradient table for liquid chromatography (LC) separation used in this study.
	Table S5. Characteristics of the 58 endocrine disrupting compounds (EDCs) for tuning, including: chemical name, abbreviation, molecular weight (g/mol), and mixture group classification. The preparation of mixtures facilitated systematic and efficient optimization for MRM transitions.
	Table S6. Provides detailed parameters for Multiple Reaction Monitoring (MRM) transitions of the 243 target analytes and eleven isotope-labeled internal standards, including compound names, abbreviations, transition names, retention times (RT), retention time windows (± s), dwell times, precursor ion m/z (Q1), product ion m/z (Q3), entrance potential (EP), collision energy (CE), collision cell ex…
	Table S7. Concentrations (ng/mL) of seven compounds prepared in 10% ACN (ACN/H2O, 1/9, v/v) for system suitability testing.
	Table S8. Gradient table of liquid chromatography separation for system suitability testing.
	Table S9. Provides detailed parameters for Multiple Reaction Monitoring (MRM) transitions of seven analytes, including compound names, transition names, precursor ion m/z (Q1), product ion m/z (Q3), entrance potential (EP), collision energy (CE), collision cell exit potential (CXP), and polarity settings, for system suitability testing.
	Table S10. Concentrations (ng/mL) of nine calibration levels prepared in 50% methanol in water (MeOH/H2O, 1/1, v/v).
	Table S11. Linearity of calibration for the 234 compounds in this study with information, including compound names, abbreviation, Regression coefficient (R2), and linear range for quantification (ng/mL).
	Table S12. Concentrations (ng/mL) of the seven calibration levels for matrix-matched calibration in urine and plasma.
	Table S13. Qualified concentrations and spiked low-level (LL) and high-level (HL) concentrations (ng/mL) of 234 compounds in pooled urine and plasma, used for limit of detection (LOD) estimation.
	Table S14. Summary of method validation data for 234 analytes, including spiked low-level (LL) and high-level (HL) concentrations (ng/mL), extraction recovery (RE, %), and intra-day (RSDr) and inter-day (RSDR) relative standard deviations (RSD, %) in urine, plasma, hydrolyzed urine, and serum.
	Table S15. Spiked concentrations (ng/mL) of 234 compounds in pooled urine with enzyme hydrolysis at one low level, used for limit of detection (LOD) estimation.
	Table S16. Criteria for trueness (extraction recovery, RE), precision (RSDR), and repeatability (RSDr): developed in this study, with adjustments from European Commission Decision (EC, No. 2021/808), and the original description of EC No.2021/808.
	Table S17. Summary of sample preparation, LC-MS instruments, method and analyte coverage, sensitivity, real-world sample analysis, and pretreatment efficiency for three fully validated multi-class workflows and the workflow presented in this study.
	Table S18. Average number of data points across the peak baseline for 243 compounds spiked into pooled urine samples (n=3).
	Table S19. Classification of the 234 biomarkers and their calculated octanol-water partition coefficients (XLogP3) obtained from PubChem (pubchem.ncbi.nlm.nih.gov).
	Table S20. Summary of method sensitivity and matrix effects for the 234 analytes: Limits of detection (LODs) and quantification (LOQs) in ng/mL for urine, plasma, and hydrolyzed urine, as well as signal suppression/enhancement (SSE) with standard deviations (SD) in % for urine and plasma, and SSE values (%) for serum and hydrolyzed urine.
	Table S21. Time estimation for 1000 samples using the SPE workflow based on 96-well plates in this study and the standardized protein precipitation workflow in our previous study.
	Table S22. Quantification and qualification category, limit of detection (LOD), limit of quantification (LOQ), detection frequency (DF), Median level, minimum level (Min) and maximum levels (Max) for the 234 analytes found in urine samples from pregnant women in the U.S. (n=200). Level A is quantification, B is semi-quantification and C is qualification.
		Table S22a. Quantification catogory, limit of detection (LOD), limit of quantification (LOQ), detection frequency (DF), Median level, minimum level (Min) and maximum levels (Max) for the 234 analytes found in urine samples from pregnant women in the U.S. (n=200). Level A is quantification.
		Table S22b. Quantification category, limit of detection (LOD), limit of quantification (LOQ), detection frequency (DF), Median level, minimum level (Min) and maximum levels (Max) for the 234 analytes found in urine samples from pregnant women in the U.S. (n=200). Level B is semi-quantification.
		Table S22c. Quantification category, limit of detection (LOD), limit of quantification (LOQ), detection frequency (DF), Median level, minimum level (Min) and maximum levels (Max) for the 234 analytes found in urine samples from pregnant women in the U.S. (n=200). Level C is qualification.
	Table S23. Concentrations (ng/mL) of the 234 analytes in urine samples from pregnant women in the U.S. (n=200). ND, not detected; <LOQ, the detected level for one analyte below its specific LOQ value.
	Table S24. Compounds detected in at least half of 200 urine samples from pregnant participants from U.S. with significant trends of concentrations with gestation weeks. The trends of chemical exposures are very mild and need to be interpreted with caution.

## Sheet: S1_Selection of 58 EDCs
Table S1. Selection of 58 newly added compounds belonging to 12 classifications, including chlorophenols, phenylphenols, UV filters, bisphenols and the chlorinated derivatives, phthalates, organophosphate flame retardants, perfluoroalkyl and polyfluoroalkyl substances, pharmaceuticals, fungicides, phytochemicals, parabens, herbicides and industry additives, according to the lists and database fro…
Analyte Names	Abbreviation	Source*	Reported Matrix	Reported Median Levels	References
Disinfectants and by-products
2,4,5-Trichlorophenol	2,4,5-TCP	Endocrine Disruptor Screening Program from U.S. Environmental Protection Agency (EPA|EDSP)	Adolescent male urine	0.04 ng/mL	(Frederiksen et al., 2020)
			Urine samples in mother-child pairs	Not available (NA) for mothers’ urine	(Guo et al., 2019)
				0.02 ng/mL children’s urine
2,5-Dichlorophenol	2,5-DCP	EPA|EDSP	Adolescent male urine	0.51 ng/mL	(Frederiksen et al., 2020)
			Urine samples in mother-child pairs	2.32 ng/mL mothers’ urine	(Guo et al., 2019)
				4.64 ng/mL children’s urine
4-Phenylphenol	4-PP	EPA|EDSP	Adolescent male urine	0.71 ng/mL	(Frederiksen et al., 2020)
2-Phenylphenol	2-PP	EPA|EDSP	Adolescent male urine	0.13 ng/mL
Personal care products
Benzophenone-6	BP-6	EPA|EDSP
Benzophenone-8	BP-8	EPA|EDSP
2-Hydroxy-4-methoxybenzophenone	BP-3	EPA|EDSP	Adolescent male urine	3.79 ng/mL	(Frederiksen et al., 2020)
4-Hydroxybenzophenone	4-OH-BP	Ecotoxicology knowledgebase from EPA (EPA|ECOTOX)
4-Methyl-benzophenone	4-MBP	EPA|EDSP
Avobenzone	AVO	EPA|EDSP
Ethyl protocatechuic acid	OH-EtP	EPA|ToxValDB
Methyl protocatechuic acid	OH-MeP	Comparative Toxicogenomics Database (CTD)
Heptylparaben	HeP	EPA|EDSP	Pregnant female urine	< 0.2 ng/mL	(Varghese et al., 2022)
Triclocarban	Triclocarban	EPA|EDSP
Plastic related chemicals
Bisphenol AP	BPAP	EPA|EDSP	Pregnant female urine	< 1.00 ng/mL	(Varghese et al., 2022)
			Adult urine	< 0.04 ng/mL	(Gys et al., 2021)
			Adult female urine	0.03 ng/mL	(Jala et al., 2022)
			Children serum	Not detected (ND)	(Guo et al., 2021)
Bisphenol E	BPE	EPA|EDSP	Adult urine	1.12 ng/mL	(Caballero-Casero & Rubio, 2021)
			Adult serum	0.6 ng/mL
			Children serum	ND	(Guo et al., 2021)
Bisphenol FL	BPFL	EPA|EDSP
Bisphenol M	BPM	EPA|ECOTOX
Bisphenol Z	BPZ	EPA|ECOTOX	Pregnant female urine	< 1.00 ng/mL	(Varghese et al., 2022)
			Adult urine	< 0.04 ng/mL	(Gys et al., 2021)
			Adult urine	0.82 ng/mL	(Caballero-Casero & Rubio, 2021)
			Adult female urine	0.40 ng/mL	(Jala et al., 2022)
			Children serum	ND	(Guo et al., 2021)
2,2′,6,6′-tetrachlorobisphenol A	TCBPA	EPA|EDSP
Mono-(2-ethyl-5-carboxypentyl) phthalate	MECPP	Toxicity Values database (ToxValDB) from EPA (EPA|ToxValDB)	Adult urine	12.8 ng/mL	(Frigerio et al., 2020)
Mono-(2-ethyl-5-hydroxyhexyl) phthalate	5-OH-MEHP	EPA|ToxValDB	Adult urine	0.27 ng/mL
			Adolescent male urine	15.9 ng/mL	(Frederiksen et al., 2020)
Mono-(2-ethyl-5-oxohexyl) phthalate	MEOHP	EPA|ToxValDB	Adolescent male urine	10.7 ng/mL
Mono-(3-carboxypropyl) phthalate	MCPP	EPA|ToxValDB	Adolescent male urine	1.18 ng/mL
Mono-[(2-carboxymethyl) hexyl] phthalate	MCMHP	Multimedia Monitoring Database (MMDB) developed by EPA (EPA|MMDB)
Mono-benzyl phthalate	MBeP	EPA|EDSP	Adult urine	4.00 ng/mL	(Frigerio et al., 2020)
			Adolescent male urine	9.45 ng/mL	(Frederiksen et al., 2020)
Mono-cyclohexyl phthalate	MCHP	EPA|ToxValDB
Mono-hexyl phthalate	MHP	A suspect screening list for Chemicals of Emerging Concern (CECs) from European Human Biomonitoring Initiative (HBM4EU|CECscreen)	Adolescent male urine	0.09 ng/mL	(Frederiksen et al., 2020)
Mono-iso-nonyl phthalate	MINP	EPA|ToxValDB	Adolescent male urine	0.90 ng/mL
Mono-methyl phthalate	MMP	EPA|EDSP	Adolescent male urine	2.63 ng/mL
Mono-octyl phthalate	MOP	EPA|ToxValDB
Mono-isobutyl phthalate	MIBP	EPA|EDSP	Adult urine	22.2 ng/mL	(Frigerio et al., 2020)
			Adolescent male urine	46.0 ng/mL	(Frederiksen et al., 2020)
Mono-n-pentyl phthalate	MnPeP	EPA|EDSP
Mono-isodecyl phthalate	MIDP	EPA|EDSP
Di-2-propylheptyl phthalate	DPHP	EPA|EDSP
Diethyl phthalate	DEP	EPA|EDSP
Dimethyl phthalate	DMP	EPA|EDSP
Flame retardants
Tri-n‑butyl phosphate	TBP	EPA|EDSP	Serum	9 ng/g (lipid weight, lw)	(Gao et al., 2020)
			Adult plasma	ND for hypertension cases;	(Li et al., 2020)
				0.88 ng/mL for unpaid blood donors
Triphenyl phosphate	TPhP	EPA|EDSP	Serum	ND	(Gao et al., 2020)
Tris(2-chloroethyl) phosphate	TCEP	EPA|EDSP	Serum	214 ng/g (lw)
Bis(1,3-dichloro-2-propyl) phosphate	BDCPP	EPA|ECOTOX	Adult urine	2.4 ng/mL	(Siddique et al., 2020)
Bis(1-chloro-2-propyl) phosphate	BCIPP	EPA|MMDB	Adult urine	0.91 ng/mL
Perfluorinated alkylated substances
Perfluorobutanesulfonic acid	PFBS	EPA|ECOTOX
Perfluorodecanoic acid	PFDA	EPA|EDSP
Perfluorohexanoic acid	PFHxA	EPA|EDSP
Perfluorononanoic acid	PFNA	EPA|EDSP
Perfluoroundecanoic acid	PFUA	EPA|EDSP
Drugs
Duloxetine	Duloxetine	EPA|ECOTOX
Tramadol	Tramadol	EPA|ECOTOX
Venlafaxine	Venlafaxine	EPA|ECOTOX
Phytotoxins and phytoestrogens
Chrysin	Chrysin	EPA|EDSP
Chalcone	Chalcone	EPA|ECOTOX
Kaempferol	Kaempferol	EPA|EDSP
Pesticides
Glyphosate	Glyphosate	EPA|EDSP	Young adult urine	< 0.1 ng/mL	(Faniband et al., 2021)
			Children, adults, farmers’ urine	0.36 ng/mL Children (geometric means);	(Nomura et al., 2020)
				NA Adults;
				0.47 ng/mL farmers (geometric means)
Vinclozolin	Vinclozolin	EPA|EDSP
Propiconazole	Propiconazole	EPA|EDSP	Adult serum	105.34 ng/mL farmers; ND non-farmers	(Rudzi et al., 2022)
Tebuconazole	Tebuconazole	EPA|EDSP	Adult serum(Rudzi et al., 2022)	79.33 ng/mL farmers; 49.66 ng/mL non-farmers
Metribuzin	Metribuzin	EPA|EDSP
*The Endocrine Disruptor Screening Program (EDSP) from EPA evaluates potential endocrine disruptors; The EPA’s Ecotoxicology knowledgebase (ECOTOX) summarizes chemicals toxic for wildlife; The Toxicity Values database (ToxValDB) of EPA focuses on human health-relevant compounds; The EPA’s Multimedia Monitoring Database (MMDB) offers data for exposure assessment (www.epa.gov/comptox-tools). The Ch…
Reference
Caballero-Casero, N., & Rubio, S. (2021). Comprehensive supramolecular solvent-based sample treatment platform for evaluation of combined exposure to mixtures of bisphenols and derivatives by liquid chromatography-tandem mass spectrometry. Analytica Chimica Acta, 1144, 14-25.
Faniband, M. H., Norén, E., Littorin, M., & Lindh, C. H. (2021). Human experimental exposure to glyphosate and biomonitoring of young Swedish adults. International journal of hygiene and environmental health, 231, 113657.
Frederiksen, H., Nielsen, O., Koch, H. M., Skakkebaek, N. E., Juul, A., Jørgensen, N., & Andersson, A.-M. (2020). Changes in urinary excretion of phthalates, phthalate substitutes, bisphenols and other polychlorinated and phenolic substances in young Danish men; 2009–2017. International journal of hygiene and environmental health, 223(1), 93-105.
Frigerio, G., Campo, L., Mercadante, R., Santos, P. M., Missineo, P., Polledri, E., & Fustinoni, S. (2020). Development and validation of a liquid chromatography/tandem mass spectrometry method to quantify metabolites of phthalates, including di‐2‐ethylhexyl terephthalate (DEHTP) and bisphenol A, in human urine. Rapid Communications in Mass Spectrometry, 34(13), e8796.
Gao, D., Yang, J., Bekele, T. G., Zhao, S., Zhao, H., Li, J., Wang, M., & Zhao, H. (2020). Organophosphate esters in human serum in Bohai Bay, North China. Environmental Science and Pollution Research, 27, 2721-2729.
Guo, C., Zhao, X., Jin, J., Wang, L., Tan, D., Chen, J., & Ni, Y. (2021). The dose effect of dansyl chloride on the derivative products of bisphenols and its application for the determination of bisphenols in human serum by high‐performance liquid chromatography–tandem mass spectrometry. Journal of Separation Science, 44(16), 3052-3060.
Guo, J., Wu, C., Zhang, J., Jiang, S., Lv, S., Lu, D., Qi, X., Feng, C., Liang, W., & Chang, X. (2019). Anthropometric measures at age 3 years in associations with prenatal and postnatal exposures to chlorophenols. Chemosphere, 228, 204-211.
Gys, C., Bastiaensen, M., Malarvannan, G., Bamai, Y. A., Araki, A., & Covaci, A. (2021). Short-term variability of bisphenols in spot, morning void and 24-hour urine samples. Environmental Pollution, 268, 115747.
Jala, A., Varghese, B., Dutta, R., Adela, R., & Borkar, R. M. (2022). Levels of parabens and bisphenols in personal care products and urinary concentrations in Indian young adult women: implications for human exposure and health risk assessment. Chemosphere, 297, 134028.
Li, Y., Li, D., Chen, J., Zhang, S., Fu, Y., Wang, N., Liu, Y., & Zhang, B. (2020). Presence of organophosphate esters in plasma of patients with hypertension in Hubei Province, China. Environmental Science and Pollution Research, 27, 24059-24069.
Nomura, H., Hamada, R., Saito, I., Nakane, K., Sawa, R., Ukai, M., Shibata, E., Sato, M., Kamijima, M., & Ueyama, J. (2020). Optimization and validation of a highly sensitive method for determining glyphosate in human urine by solid-phase extraction and liquid chromatography with tandem mass spectrometry: A methodological study. Environmental Health and Preventive Medicine, 25, 1-10.
Rudzi, S. K., Ho, Y. B., Tan, E. S. S., Jalaludin, J., & Ismail, P. (2022). Exposure to airborne pesticides and its residue in blood serum of paddy farmers in Malaysia. International Journal of Environmental Research and Public Health, 19(11), 6806.
Siddique, S., Harris, S. A., Kosarac, I., Latifovic, L., & Kubwabo, C. (2020). Urinary metabolites of organophosphate esters in women and their relationship with serum lipids: An exploratory analysis. Environmental Pollution, 263, 114110.
Varghese, B., Jala, A., Das, P., Borkar, R. M., & Adela, R. (2022). Estimation of parabens and bisphenols in maternal products and urinary concentrations in Indian pregnant women: daily intake and health risk assessment. Environmental Science and Pollution Research, 1-14.

## Sheet: S2_IS levels
Table S2. Concentrations of isotope-labeled internal standards (ng/mL) in acetonitrile spiked in water, urine, plasma, and serum.
Name	Concentrations (ng/mL)
ISTD mix (for postspiking)
13C15-Deoxynivalenol	7.5
13C2-Mono-n-butyl phthalate	6.25
13C6-Methylparaben	1.25
13C6-Ethylparaben	1.25
D3-Erythromycin A hydrate	1.25
13C6-Propylparaben	1.25
13C8-Perfluorooctanoic acid	0.62
13C12-Bisphenol A	3.75
13C6-Butylparaben	1.25
13C8-Perfluorooctanesulfonic acid	0.62
For prespiking
13C18-Zearalenone	1

## Sheet: S3_Supplier info of STDs
Table S3. Chemical information for the 234 biomarkers included in this study, detailing compound names, abbreviations, Chemical Abstracts Service (CAS) registry numbers, and commercial suppliers.
Nr	Full Name of Analytes	Abbreviation	CAS	Supplier
1	3-Benzylidenecamphor	3-BC	15087-24-8	Sigma-Aldrich
2	4-Methylbenzylidene camphor	4-MBC	36861-47-9	Sigma Aldrich
3	4-Methyl-benzophenone	4-MBP	134-84-9	Sigma Aldrich
4	4-Hydroxybenzophenone	4-OH-BP	1137-42-4	Sigma Aldrich
5	Aristolochic acid I	AAI	313-67-7	TRC
6	Acrylamide	Acrylamide	79-06-01	TRC
7	Aflatoxin B1	AFB1	1162-65-8	Biopure
8	Aﬂatoxin B1-N7-guanine	AFB1_Gua	79982-94-8	TRC
9	Aflatoxin B2	AFB2	7220-81-7	Biopure
10	Aflatoxin G1	AFG1	1165-39-5	Biopure
11	Aflatoxin G2	AFG2	7241-98-7	Biopure
12	Aflatoxicol	AFL	29611-03-08	SantaCruz
13	Aflatoxin M1	AFM1	6795-23-9	TRC
14	Aflatoxin M2	AFM2	6885-57-0	TRC
15	Aflatoxin P1	AFP1	32215-02-04	TRC
16	Aflatoxin Q1	AFQ1	52819-96-2	Sigma-Aldrich
17	Aristolactam I	AL	13395-02-3	TRC
18	Amoxicillin	Amox	61336-70-7(3H2O), 26787-78-0	Sigma Aldrich
19	Ampicillin	Ampi	69-53-4	Sigma Aldrich
20	Anisodamine	Anisodamine	55869-99-3	Sigma-Aldrich
21	Acetaminophen	APAP	103-90-2	ChemCruz
22	Acetamiprid	ATMP	160430-64-8	Sigma Aldrich
23	Atrazine	ATZ	1912-24-9	Sigma Aldrich
24	Avobenzone	AVO	70356-09-1	Sigma-Aldrich
25	Beauvericin	BEA	26048-05-5	TRC
26	Benzyl Butyl Phthalate	BenzButPht	85-68-7	Sigma-Aldrich
27	2-Hydroxy-4-methoxybenzophenone	BP-3	131-57-7	Sigma-Aldrich
28	Benzophenone-6	BP-6	131-54-4	TRC
29	Dioxybenzone	BP-8	131-53-3	Sigma-Aldrich
30	Cefaclor	Cefac	53994-73-3	Sigma Aldrich
31	Chlorpyrifos	CFs	2921-88-2	Sigma Aldrich
32	Chalcone	Chalcone	94-41-7	Sigma-Aldrich
33	Chrysin	Chrysin	480-40-0	Sigma-Aldrich
34	Ciprofloxacin	Cipro	85721-33-1	Sigma Aldrich Supelco
35	Citrinin	CIT	518-75-2	TRC
36	Clarithromycin	Clari	81103-11-9	Sigma Aldrich Supelco
37	Cotinine	Cotinine	486-56-6	Sigma-Aldrich
38	Chlorpyrifos-methyl	CPM	5598-13-0	Sigma Aldrich
39	Chlorotetracycline	CTC	64-72-2 (HCl), 57-62-5	Sigma Aldrich Supelco
40	Danofloxacin	Danof	112398-08-0	Sigma Aldrich Supelco
41	N,N-dimethylbenzamide	DBM	611-74-5	Sigma Aldrich
42	Diethyl phthalate	DEP	84-66-2	Sigma Aldrich
43	Dibutyl phthalate	DiButPht	84-74-2	Sigma Aldrich
44	Diazinon	DIZN	333-41-5	Sigma Aldrich
45	Dimethyl phthalate	EDCs_DMP	131-11-3	Sigma-Aldrich
46	Dimethoate	DMT	60-51-5	Sigma Aldrich
47	Deepoxy-deoxynivalenol	DOM-1	88054-24-4	Biopure
48	Deoxynivalenol	DON	51481-10-8	Biopure
49	Doxycycline	DOX	24390-14-5	Sigma Aldrich Supelco
50	Di-2-propylheptyl phthalate	DPHP	53306-54-0	TRC
51	Duloxetine	Duloxetine	116539-59-4, 136434-34-9 (HCl)	Sigma-Aldrich
52	Enniatin B	EnnB	917-13-5	Sigma Aldrich
53	Enniatin B1	EnnB1	19914-20-6	Sigma Aldrich
54	Enrofloxacin	Enro	93106-60-6	Sigma Aldrich Supelco
55	Erythromycin	Ery	207291-29-0 (H2O), 114-07-8	Sigma Aldrich Supelco
56	Fumonisin B1	FB1	116355-83-0	Biopure
57	Fenarimol	Fenarimol	60168-88-9	Sigma Aldrich
58	Fipronil	FIPL	120068-37-3	Sigma Aldrich
59	Fluconazole	Fluco	86386-73-4	Sigma Aldrich Supelco
60	Glycitein	Glycitein	40957-83-3	TRC
61	Glyphosate	Glyphosate	1071-83-6	Sigma-Aldrich
62	5-Hydroxymethylfurfural	HMF	67-47-0	Sigma-Aldrich
63	Imidacloprid	IDC	138261-41-3	Sigma Aldrich
64	2-isopropyl-4-methyl-6-hydroxypyrimidine	IMPy	2814-20-2	Sigma Aldrich-BLD Pharmatech
65	Isoxanthohumol	Isoxanth	70872-29-6	Extrasynthse
66	Ivermectin	Iverm	70288-86-7	TRC
67	Jacobine	Jacobine	6870-67-3	Phytoplan
68	Jacobine-N-oxide	JacobineNox	38710-25-7	PhytoPlan
69	Lomefloxacin	Lomef	98079-52-8 (HCl), 98079-51-7	Sigma Aldrich
70	Malathion	MATH	121-75-5	Sigma Aldrich
71	Methiocarb	Methiocarb	2032-65-7	Sigma Aldrich
72	Metribuzin	Metribuzin	21087-64-9	Sigma-Aldrich
73	N-nitrosodimethylamine	NDMA	62-75-9	Sigma Aldrich
74	Norfloxacin	Norf	70458-96-7	Sigma Aldrich Supelco
75	Ofloxacin	Oflox	82419-36-1	Sigma-Aldrich
76	Octyl methoxycinnamate	OMC	5466-77-3	Sigma Aldrich
77	Ochratoxin A	OTA	303-47-9	Biopure
78	Ochratoxin B	OTB	4825-86-9	TRC
79	Oxytetracycline	OTC	2058-46-0	Sigma Aldrich Supelco
80	Pefloxacin	Peflox	149676-40-4 (mesylate dihydrate), 70458-92-3	Sigma Aldrich
81	PhIP	PhIP	105650-23-5	TRC
82	Prochloraz	Prochloraz	67747-09-5	Sigma-Aldrich
83	Propiconazole	Propiconazole	60207-90-1	Sigma-Aldrich
84	Riddelline	Riddelliin	23246-96-0	PhytoPlan
85	Riddelline-N-oxide	RiddelliinNox	75056-11-0	PhytoPlan
86	Roxithromycin	Roxi	80214-83-1	Sigma-Aldrich
87	Scopolamine	Scopolamine	51-34-3	TRC
88	SN38	SN38	86639-52-3	TRC
89	SN38_glucuronide	SN38_GlcA	121080-63-5	ChemCruz
90	Sterigmatocystin	STC	10048-13-2	Biopure
91	Sulfadimethoxine	Sulf-DM	122-11-2	Sigma Aldrich Supelco
92	Sulfamethazine	Sulf-M	57-68-1	Sigma Aldrich Supelco
93	Sulfamethoxazole	Sulf-X	723-46-6	Sigma Aldrich Supelco
94	Sulfadiazine	SulfDZ	68-35-9	Sigma Aldrich Supelco
95	T-2 toxin	T-2	21259-20-1	RomerLabs
96	trans-3-Hydroxycotinine	t3OHCot	34834-67-8	TRC
97	Tri-n‑butyl phosphate	TBP	126-73-8	Sigma-Aldrich
98	Tetracycline	TC	64-75-5 (HCl), 60-54-8	Sigma Aldrich Supelco
99	Tris(2-chloroethyl)phosphate	TCEP	115-96-8	Sigma-Aldrich
100	3,5,6-Trichloro-2-pyridinol	TCPy	6515-38-4	Sigma Aldrich
101	Tebuconazole	Tebuconazole	107534-96-3	Sigma-Aldrich
102	Triphenyl phosphate	TPhP	115-86-6	Sigma-Aldrich
103	Tramadol	Tramadol	27203-92-5, 36282-47-0 (HCl)	VWR
104	Trimethoprim	Trim	738-70-5	Sigma Aldrich Supelco
105	Tylosin	Tylo	74610-55-2 (Tartrate), 8026-48-0	Sigma Aldrich Supelco
106	Venlafaxine	Venlafaxine	99300-78-4 (HCl); 93413-69-5	Sigma-Aldrich
107	Vinclozolin	Vinclozolin	50471-44-8	Sigma-Aldrich
108	Xanthohumol	Xanth	569-83-5	Extrasynthese
109	16-Epiestriol	16EpiE3	547-81-9	TRC
110	16-α-Hydroxyestrone	16OHE1	566-76-7	TRC
111	17-Epiestriol	17EpiE3	1228-72-4	TRC
112	1-Hydroxypyrene	1OHPyrene	5315-79-7	TRC
113	2-Naphthol	2-Napht	135-19-3	Sigma Aldrich
114	2-Phenylphenol	2-PP	90-43-7	Sigma-Aldrich
115	2-tert-Butylphenol	2-tert-But	88-18-6	Sigma Aldrich
116	2,4-Dichlorophenoxyacetic acid	2,4-D	94-75-7	Sigma Aldrich
117	2,4,5-Trichlorophenol	2,4,5-TCP	95-95-4	Sigma-Aldrich
118	2,5-Dichlorophenol	2,5-DCP	583-78-8	Sigma-Aldrich
119	2-Methoxyestrone	2MeOE1	362-08-3	Sigma-Aldrich
120	2-Methoxyestradiol	2MeOE2	362-07-2	Sigma-Aldrich
121	3-Hydroxyphenanthrene	3OHPhen	605-87-8	TRC
122	3 Phenoxybenzoic acid	3PBA	3739-38-6	Sigma Aldrich
123	p-Nitrophenol	3PNP	100-02-7	Sigma Aldrich
124	4-Octylphenol	4-OP	1806-26-4	Sigma-Aldrich
125	4-Phenylphenol	4-PP	92-69-3	Sigma-Aldrich
126	4-tert-Octylphenol	4-tert-OP	140-66-9	Sigma-Aldrich
127	4-Methoxy estrone	4MeOE1	58562-33-7	TRC
128	4-Methoxy Estradiol	4MeOE2	26788-23-8	TRC
129	4-Hydroxyestrone	4OHE1	3131-23-5	TRC
130	Mono-(2-ethyl-5-hydroxyhexyl) phthalate	5-OH-MEHP	40321-99-1	TRC
131	8-Prenylnaringenin	8-Pn	53846-50-7	Sigma Aldrich
132	Alternariol	Alternariol	641-38-3	TRC
133	Alternariol monomethyl ether	AME	26894-49-5	TRC
134	Acetaminophen_glucuronide	APAP_GlcA	16110-10-4	TRC
135	Bis(1-chloro-2-propyl) phosphate	BCIPP	789440-10-4	TRC
136	Bis(1,3-dichloro-2-propyl) phosphate	BDCPP	72236-72-7	TRC
137	Benzophenone 1	BP-1	131-56-6	Sigma Aldrich
138	Benzophenone 2	BP-2	131-55-5	Sigma Aldrich
139	Benzylparaben	BenzPara	94-18-8	Sigma Aldrich
140	Bisphenol A	BPA	80-05-7	Sigma-Aldrich
141	Bisphenol A_glucuronide	BPA_GlcA	267244-08-6	TRC
142	Bisphenol AF	BPAF	1478-61-1	Sigma-Aldrich
143	Bisphenol AP	BPAP	1571-75-1	Sigma-Aldrich
144	Bisphenol B	BPB	77-40-7	Sigma-Aldrich
145	Bisphenol C	BPC	79-97-0	Sigma-Aldrich
146	Bisphenol E	BPE	2081-08-5	Sigma-Aldrich
147	Bisphenol F	BPF	620-92-8	Sigma-Aldrich
148	Bisphenol FL	BPFL	3236-71-3	Sigma-Aldrich
149	Bisphenol M	BPM	13595-25-0	Sigma-Aldrich
150	Bisphenol S	BPS	80-09-1	Sigma-Aldrich
151	Bisphenol Z	BPZ	843-55-0	Sigma-Aldrich
152	Bromoacetic acid	Br.ac.ac	79-08-3	TRC
153	Butylparaben	ButylPara	94-26-8	Sigma Aldrich
154	Chloramphenicol	Chloram	56-75-7	Sigma Aldrich Supelco
155	Coumestrol	Coumestrol	479-13-0	Enzo
156	Culmorin	CUL	18374-83-9	Kindly provided by Prof. Doris Marko (Univerity of Vienna, Austria)
157	Culmorin_11_glucuronide	CUL_11_GlcA	not available	Kindly provided by Ass.-Prof. Elisabeth Varga (University of Veterinary Medicine, Austria)
158	Daidzein	Daidzein	486-66-8	Sigma Aldrich
159	Daidzein_glucuronide	Daidzein_GlcA	38482-80-3	TRC
160	Diethyl thiophosphate	DETP	5871-17-0 (K), 2465-65-8	Sigma Aldrich
161	Dihydrocitrinone	DHC	65718-85-6	Kindly provided by Michael Sulyok (IFA-Tulln, Austria)
162	Dibromoacetic acid	Di.Br.Ac.ac	631-64-1	Sigma Aldrich
163	Dichloroacetic acid	Di.Cl.Ac.ac	79-43-6	Sigma Aldrich
164	Dimethyl phosphate	VPM_DMP	32586-82-6 (Na), 813-78-5	TRC
165	Estrone	E1	53-16-7	Sigma-Aldrich
166	Estradiol	E2	50-28-2	Sigma-Aldrich
167	Estradiol-17-glucuronide	E2_17_GlcA	15087-02-2 (Na), 1806-98-0	Sigma-Aldrich
168	Estradiol-3-sulfate	E2_3_SO4	4999-79-5 (Na), 481-96-9	Sigma Aldrich
169	Estriol	E3	50-27-1	Sigma Aldrich
170	Enterodiol	Enterodiol	80226-00-2	Sigma Aldrich
171	Enterolactone	Enterolactone	78473-71-9	Sigma Aldrich
172	Equol	Equol	94105-90-5	Cayman Chemical Company
173	Ethinylestradiol	EthinylE2	57-63-6	TRC
174	Ethylparaben	EthylPara	120-47-8	Sigma Aldrich
175	Florfenicol	Florf	73231-34-2	Sigma Aldrich
176	Formononetin	Formononetin	485-72-3	Sigma Aldrich
177	Genistein	Genistein	446-72-0	Extrasynthese
178	Heptylparaben	HeP	1085-12-7	Sigma-Aldrich
179	5-Hydroxymethyl-2-furanoic acid	HMFA	6338-41-6	Sigma Aldrich
180	Ibuprofen_glucuronide	Ibuprofen_GlcA	115075-59-7	TRC
181	Isobutylparaben	IsobutPara	4247-02-3	Sigma Aldrich
182	Kaempferol	Kaempferol	520-18-3	Prof Rompel
183	Matairesinol	Mataires	580-72-3	Sigma Aldrich
184	Mono-benzyl phthalate	MBeP	2528-16-7	Sigma-Aldrich
185	Mono-butyl phthalate	MBP	131-70-4	Sigma-Aldrich
186	Mono-cyclohexyl phthalate	MCHP	7517-36-4	Sigma-Aldrich
187	Mono-[(2-carboxymethyl) hexyl] phthalate	MCMHP	82975-93-7	TRC
188	Mono-(3-carboxypropyl) phthalate	MCPP	66851-46-5	TRC
189	Malathion dicarboxylic acid	MDA	1190-28-9	Sigma Aldrich
190	Mono-(2-ethyl-5-carboxypentyl) phthalate	MECPP	40809-41-4	TRC
191	Mono-(2-ethyl-5-oxohexyl) phthalate	MEOHP	40321-98-0	TRC
192	Methylparaben	MethylPara	99-76-3	Sigma Aldrich
193	Mono-isobutyl phthalate	MIBP	30833-53-5	Sigma-Aldrich
194	Mono-methyl phthalate	MMP	4376-18-5	Sigma-Aldrich
195	Mycophenolic acid	MPA	24280-93-1	Sigma-Aldrich
196	Mycophenolic acid_glucuronide	MPA_GlcA	31528-44-6	TRC
197	N-butylbenzenesulfonamide	N-butylbenz	3622-84-2	Sigma Aldrich
198	Nivalenol	NIV	23282-20-4	Biopure
199	Nonylphenol	Nonylph	84852-15-3	Sigma Aldrich
200	Ethyl protocatechuic acid	OH-EtP	3943-89-3	Sigma-Aldrich
201	Methyl protocatechuic acid	OH-MeP	2150-43-8	VWR, Thermo Scientific Chemicals
202	Ochratoxin alpha	OTalpha	16281-39-3	TRC
203	Perfluorobutanesulfonic acid	PFBS	375-73-5	Sigma-Aldrich
204	Perfluorohexanoic acid	PFHxA	307-24-4	Sigma-Aldrich
205	Perfluoroundecanoic acid	PFUA	2058-94-8	Sigma-Aldrich
206	p-Hydroxybenzoic acid	pOHBA	99-96-7	Sigma-Aldrich
207	Propylparaben	PropylPara	94-13-3	Sigma-Aldrich
208	Resveratrol	Resver	501-36-0	Sigma-Aldrich
209	Tetrabrombisphenol A	TBPA	79-94-7	Sigma-Aldrich
210	2,2′,6,6′-Tetrachlorobisphenol A	TCBPA	79-95-8	Sigma-Aldrich
211	Triclocarban	Triclocarban	101-20-2	Sigma-Aldrich
212	Triclosan	Triclosan	3380-34-5	Sigma-Aldrich
213	Zearalanone	ZAN	5975-78-0	Sigma-Aldrich
214	Zearalenone	ZEN	17924-92-4	RomerLabs
215	Zearalenone-14-glucuronide	ZEN_14_GlcA	n.a	Synthesized at the Technical University of Vienna and kindly provided by Dr. Mikula
216	Zearalenone-14-sulfate	ZEN_14_SO4	n.a	Gift from Prof. Berthiller from the University of Natural Resources and Life Sciences Vienna
217	α-Zearalanol	α-ZAL	26538-44-3	Sigma-Aldrich
218	α-Zearalenol	α-ZEL	36455-72-8	Sigma-Aldrich
219	α-Zearalenol-14-glucuronide	α-ZEL_14_GlcA	n.a	Synthesized at the Technical University of Vienna and kindly provided by Dr. Mikula
220	β-Zearalanol	β-ZAL	42422-68-4	Sigma-Aldrich
221	β-Zearalenol	β-ZEL	71030-11-0	Sigma-Aldrich
222	β-Zearalenol-14-glucuronide	β-ZEL_14_GlcA	n.a	Synthesized at the Technical University of Vienna and kindly provided by Dr. Mikula
223	Diethyl dithiophosphate	DEDTP	298-06-6	Sigma Aldrich
224	Ibuprofen	Ibuprofen	15687-27-1	Merck
225	Mono-2-ethylhexyl phthalate	MEHP	4376-20-9	Sigma Aldrich
226	Mono-hexyl phthalate	MHP	24539-57-9	TRC
227	Mono-isodecyl phthalate	MIDP	69725-01-5	TRC
228	Mono-iso-nonyl phthalate	MINP	106610-61-1	TRC
229	Mono-n-pentyl phthalate	MnPeP	24539-56-8	TRC
230	Mono-octyl phthalate	MOP	5393-19-1	TRC
231	Perfluorodecanoic acid	PFDA	335-76-2	Sigma-Aldrich
232	Perfluorononanoic acid	PFNA	375-95-1	Sigma-Aldrich
233	Perfluorooctanoic acid	PFOA	335-67-1	Sigma-Aldrich
234	Perfluorooctanesulfonic acid	PFOS	1763-23-1	Sigma-Aldrich
	Internal Standards
1	13C12-Bisphenol A	BPA_IS	263261-85-0	Sigma-Aldrich
2	13C6-Butylparaben	ButylPara_IS	n.a	Sigma-Aldrich
3	13C15-Deoxynivalenol	DON_IS	n.a	RomerLabs
4	2H3-Erythromycin	Ery_IS	959119-26-7	TRC
5	13C6-Ethylparaben	EthylPara_IS	n.a	Sigma-Aldrich
6	13C2-Mono-butyl phthalate	MBP_IS	n.a	Cambridge Isotope Laboratories
7	13C6-Methylparaben	MethylPara_IS	n.a	Sigma Aldrich
8	13C8-Perfluorooctanoic acid	PFOA_IS	n.a	Cambridge Isotope Laboratories
9	13C8-Perfluorooctanesulfonic acid	PFOS_IS	n.a	Cambridge Isotope Laboratories
10	13C6-Propylparaben	PropylPara_IS	n.a	Sigma-Aldrich
11	13C18-Zearalenone	ZEN_IS	n.a	Romer Labs
n.a. not available

## Sheet: S4_Info of LC
Table S4. Gradient table for liquid chromatography (LC) separation used in this study.
Time (min)	Eluent B (%)	Flow rate (mL/min)
0	5	0.4
1	5	0.4
1.8	18	0.4
4.2	35	0.4
13	48	0.4
15.8	90	0.4
15.81	98	0.4
17.6	98	0.4
17.7	5	0.4
20	5	0.4
Eluent A	0.3 mM of Ammonium fluoride
Eluent B	Acetonitrile
Flow rate	0.4 mL/min
Column temperature	40 °C
Needle wash	Methanol/acetonitrile/isopropanol/water (1/1/1/1, v/v/v/v)

## Sheet: S5_EDCs MS Tuning
Table S5. Characteristics of the 58 endocrine disrupting compounds (EDCs) for tuning, including: chemical name, abbreviation, molecular weight (g/mol), and mixture group classification. The preparation of mixtures facilitated systematic and efficient optimization for MRM transitions.
Analyte Names	Abbreviation	Molecular Weight (g/mol)	Mixture Group	Used solution during Tuning
Chlorophenols
2,4,5-Trichlorophenol	2,4,5-TCP	197.45	Mixture 1	Mixture 1
2,5-Dichlorophenol	2,5-DCP	163	Mixture 1	Mixture 1/Single solution
phenylphenols
4-Phenylphenol	4-PP	170.21	Mixture 1	Mixture 1
2-Phenylphenol	2-PP	170.21	Mixture 3	Mixture 3
UV filters
Benzophenone-6	BP-6	274.27	Mixture 3	Mixture 3/Single solution
Benzophenone-8	BP-8	244.24	Mixture 1	Mixture 1
2-Hydroxy-4-methoxybenzophenone	BP-3	228.24	Mixture 2	Mixture 2/Single solution
4-Hydroxybenzophenone	4-OH-BP	198.22	Mixture 2	Mixture 2
4-Methyl-benzophenone	4-MBP	196.24	Mixture 3	Mixture 3
Avobenzone	AVO	310.39	Mixture 1	Mixture 1
Bisphenols and the chlorinated derivatives
BPAP	BPAP	290.36	Mixture 3	Mixture 3/Single solution
BPE	BPE	214.26	Mixture 1	Mixture 1
BPFL	BPFL	350.41	Mixture 3	Mixture 3/Single solution
BPM	BPM	346.46	Mixture 2	Mixture 2
BPZ	BPZ	268.36	Mixture 2	Mixture 2
2,2′,6,6′-tetrachlorobisphenol A	TCBPA	366.1	Single solution	Single solution
Phthalates
Mono-(2-ethyl-5-carboxypentyl) phthalate	MECPP	308.33	Single solution	Single solution
Mono-(2-ethyl-5-hydroxyhexyl) phthalate	5-OH-MEHP	294.34	Single solution	Single solution
Mono-(2-ethyl-5-oxohexyl) phthalate	MEOHP	292.33	Mixture 1	Mixture 1
Mono-(3-carboxypropyl) phthalate	MCPP	252.22	Mixture 2	Mixture 2/Single solution
Mono-[(2-carboxymethyl) hexyl] phthalate	MCMHP	308.33	Mixture 3	Mixture 3
Mono-benzyl phthalate	MBeP	256.25	Mixture 3	Mixture 3
Mono-cyclohexyl phthalate	MCHP	248.27	Mixture 2	Mixture 2
Mono-hexyl phthalate	MHP	250.29	Mixture 3	Mixture 3
Mono-iso-nonyl phthalate	MINP	292.37	Mixture 2	Mixture 2
Mono-methyl phthalate	MMP	180.16	Mixture 2	Mixture 2
Mono-octyl phthalate	MOP	278.34	Mixture 1	Mixture 1
Mono-isobutyl phthalate	MIBP	222.24	Mixture 1	Mixture 1
Mono-n-pentyl phthalate	MnPeP	236.26	Mixture 3	Mixture 3
Mono-isodecyl phthalate	MIDP	306.4	Mixture 1	Mixture 1
Di-2-propylheptyl phthalate	DPHP	446.66	Mixture 3	Mixture 3/Single solution
Diethyl phthalate	DEP	222.2	Mixture 3	Mixture 3
Dimethyl phthalate	EDCs_DMP	194.18	Mixture 2	Mixture 2
Organophosphate Flame Retardant and metabolites
Tri-n‑butyl phosphate	TBP	266.3	Mixture 1	Mixture 1
Triphenyl phosphate	TPhP	326.28	Mixture 3	Mixture 3
Tris(2-chloroethyl) phosphate	TCEP	285.49	Single solution	Single solution
Bis(1,3-dichloro-2-propyl) phosphate	BDCPP	319.93	Mixture 2	Mixture 2/Single solution
Bis(1-chloro-2-propyl) phosphate	BCIPP	251.04	Mixture 1	Mixture 1/Single solution
Perfluoroalkyl and Polyfluoroalkyl Substances
Perfluorobutanesulfonic acid	PFBS	300.1	Mixture 3	Mixture 3
Perfluorodecanoic acid	PFDA	514.08	Mixture 2	Mixture 2
Perfluorohexanoic acid	PFHxA	614.1	Mixture 3	Mixture 3
Perfluorononanoic acid	PFNA	314.06	Mixture 1	Mixture 1
Perfluoroundecanoic acid	PFUA	464.08	Mixture 3	Mixture 3
Pharmaceuticals
Duloxetine	Duloxetine	297.4	Mixture 1	Mixture 1/Single solution
Tramadol	Tramadol	263.37	Single solution	Single solution
Venlafaxine	Venlafaxine	277.4	Mixture 2	Mixture 2
Fungicide
Vinclozolin	Vinclozolin	286.11	Mixture 2	Mixture 2/Single solution
Propiconazole	Propiconazole	342.22	Single solution	Single solution
Tebuconazole	Tebuconazole	307.82	Mixture 2	Mixture 2
Phytochemicals
Chrysin	Chrysin	254.24	Single solution	Single solution
Chalcone	Chalcone	208.26	Mixture 3	Mixture 3
Kaempferol	Kaempferol	286.24	Single solution	Single solution
Parabens
Ethyl protocatechuic acid	OH-EtP	182.17	Mixture 1	Mixture 1
Methyl protocatechuic acid	OH-MeP	168.15	Mixture 1	Mixture 1
Heptylparaben	HeP	236.31	Mixture 2	Mixture 2
Herbicide
Glyphosate	Glyphosate	169.07	Single solution	Single solution
Industry additive
Metribuzin	Metribuzin	214.29	Mixture 2	Mixture 2/Single solution
Triclocarban	Triclocarban	315.58	Mixture 1	Mixture 1/Single solution

## Sheet: S6_MRM info
Table S6. Provides detailed parameters for Multiple Reaction Monitoring (MRM) transitions of the 243 target analytes and eleven isotope-labeled internal standards, including compound names, abbreviations, transition names, retention times (RT), retention time windows (± s), dwell times, precursor ion m/z (Q1), product ion m/z (Q3), entrance potential (EP), collision energy (CE), collision cell ex…
Nr	Compounds	Abbreviation	Transition Name	XLogP3 (PubcChem)*	RT/min	RT window/(+/- s)	Dwell time (ms)	Q1	Q3	EP/V	CE/V	CXP/V	Polarity
1	16-Epiestriol	16EpiE3	16EpiE3_1	2.5	5.92	20	10	287.101	145.000	-10	-50	-13	Negative
			16EpiE3_2		5.92	20	3	287.101	171.100	-10	-52	-16	Negative
2	16-α-Hydroxyestrone	16OHE1	16OHE1_1	2.6	6.01	20	10	285.056	145.000	-10	-52	-13	Negative
			16OHE1_2		6.01	20	3	285.056	143.000	-10	-78	-16	Negative
3	17-Epiestriol	17EpiE3	17EpiE3_1	2.5	6.21	20	10	287.093	145.000	-10	-52	-10	Negative
			17EpiE3_2		6.21	20	3	287.093	143.100	-10	-70	-4	Negative
4	1-Hydroxypyrene	1OHPyrene	1OHPyrene_1	4.6	14.49	90	20	216.997	189.000	-10	-46	-7	Negative
			1OHPyrene_2		14.49	90	10	216.997	188.000	-10	-47	-13	Negative
5	2-Naphthol	2-Napht	2-Napht_1	2.7	7.26	20	10	143.010	115.000	-10	-32	-13	Negative
			2-Napht_2		7.26	20	3	143.010	114.000	-10	-44	-10	Negative
6	2-Phenylphenol	2-PP	2-PP_1	3.1	10.55	90	20	168.980	141.093	-10	-34	-11	Negative
			2-PP_2		10.55	90	5	168.980	115.050	-10	-42	-9	Negative
7	2-tert-Butylphenol	2-tert-But	2-tert-But_1	3.3	13.30	60	20	148.999	132.900	-10	-28	-16	Negative
			2-tert-But_2		13.30	60	10	148.999	93.000	-10	-31	-10	Negative
8	2,4-Dichlorophenoxyacetic acid	2,4-D	2,4-D_1	2.8	4.19	60	8	219.000	161.000	-10	-16	-19	Negative
			2,4-D_2		4.19	60	2	219.000	125.000	-10	-42	-33	Negative
9	2,4,5-Trichlorophenol	2,4,5-TCP	2,4,5-TCP_1	3.7	11.72	90	20	194.873	158.629	-10	-22	-11	Negative
10	2,5-Dichlorophenol	2,5-DCP	2,5-DCP_1	3.1	4.30	90	8	160.880	124.956	-10	-24	-16	Negative
11	2-Methoxyestrone	2MeOE1	2MeOE1_1	3.1	11.55	90	20	299.097	284.200	-10	-32	-7	Negative
			2MeOE1_2		11.55	90	5	299.097	159.900	-10	-50	-16	Negative
12	2-Methoxyestradiol	2MeOE2	2MeOE2_1	4	9.93	90	20	301.089	286.100	-10	-32	-25	Negative
			2MeOE2_2		9.93	90	5	301.089	285.200	-10	-46	-19	Negative
13	3-Benzylidenecamphor	3-BC	3-BC_1	4.1	16.20	20	20	241.088	91.000	10	53	12	Positive
			3-BC_2		16.20	20	10	241.088	165.100	10	59	9	Positive
14	3-Hydroxyphenanthrene	3OHPhen	3OHPhen_1	4	11.42	90	20	193.008	165.000	-10	-42	-11	Negative
			3OHPhen_2		11.42	90	5	193.008	164.200	-10	-46	-10	Negative
15	3 Phenoxybenzoic acid	3PBA	3PBA_1	3.9	4.84	30	8	213.000	93.000	-10	-26	-15	Negative
16	p-Nitrophenol	3PNP	3PNP_1	1.9	5.05	30	8	138.000	108.000	-10	-22	-5	Negative
			3PNP_2		5.05	30	2	138.000	46.000	-10	-58	-19	Negative
17	4-Methylbenzylidene camphor	4-MBC	4-MBC_1	4.5	16.64	20	20	255.143	104.800	10	47	12	Positive
			4-MBC_2		16.64	20	10	255.143	141.200	10	62	12	Positive
18	4-Methyl-benzophenone	4-MBP	4-MBP_1	3.8	14.61	20	20	197.128	104.941	10	26	8	Positive
			4-MBP_2		14.61	20	10	197.128	76.958	10	43	10	Positive
19	4-Hydroxybenzophenone	4-OH-BP	4-OH-BP_1	3.1	7.20	20	10	199.194	121.025	10	24	16	Positive
			4-OH-BP_2		7.20	20	3	199.190	105.000	10	24	20	Positive
20	4-Octylphenol	4-OP	4-OP_1	5.3	16.63	20	20	205.093	105.900	-10	-27	-10	Negative
			4-OP_2		16.63	20	10	205.093	118.900	-10	-55	-10	Negative
21	4-Phenylphenol	4-PP	4-PP_1	3.2	9.75	45	20	168.945	92.972	-10	-44	-11	Negative
			4-PP_2		9.75	45	5	168.945	141.119	-10	-42	-13	Negative
22	4-tert-Octylphenol	4-tert-OP	4-tert-OP_1	5	16.06	20	20	205.078	133.000	-10	-36	-10	Negative
			4-tert-OP_2		16.06	20	10	205.078	134.000	-10	-25	-16	Negative
23	4-Methoxy estrone	4MeOE1	4MeOE1_1	3.1	10.98	90	20	299.008	284.100	-10	-30	-19	Negative
			4MeOE1_2		10.98	90	5	299.008	283.200	-10	-44	-21	Negative
24	4-Methoxy Estradiol	4MeOE2	4MeOE2_1	4	9.28	20	20	301.078	286.100	-10	-32	-22	Negative
			4MeOE2_2		9.28	20	5	301.078	284.900	-10	-50	-19	Negative
25	4-Hydroxyestrone	4OHE1	4OHE1_1	2.8	8.20	60	20	285.188	161.100	-10	-54	-11	Negative
			4OHE1_2		8.20	60	10	285.188	159.100	-10	-68	-13	Negative
26	Mono-(2-ethyl-5-hydroxyhexyl) phthalate	5-OH-MEHP	5-OH-MEHP_1	2.5	4.93	90	8	293.066	76.998	-10	-46	-4	Negative
			5-OH-MEHP_2		4.93	90	2	293.066	121.002	-10	-24	-13	Negative
27	8-Prenylnaringenin	8-Pn	8-Pn_1	4.3	11.69	90	20	339.023	219.000	-10	-30	-16	Negative
			8-Pn_2		11.69	90	5	339.023	119.000	-10	-38	-7	Negative
28	Aristolochic acid I	AAI	AAI_1	3.6	6.55	150	10	358.866	298.000	10	16	44	Positive
			AAI_2		6.55	150	3	358.866	296.000	10	26	44	Positive
29	Acrylamide	Acrylamide	Acrylamide_1	-0.7	0.99	20	10	72.000	55.000	10	16	6	Positive
			Acrylamide_2		0.99	20	3	72.000	44.000	10	27	5	Positive
30	Aflatoxin B1	AFB1	AFB1_1	1.6	6.22	20	10	313.000	241.000	10	49	14	Positive
			AFB1_2		6.22	20	3	313.000	213.000	10	61	16	Positive
31	Aﬂatoxin B1-N7-guanine	AFB1_Gua	AFB1_Gua_1	-0.9	3.66	20	8	480.000	152.100	10	23	10	Positive
			AFB1_Gua_2		3.66	20	2	480.000	135.000	10	60	14	Positive
32	Aflatoxin B2	AFB2	AFB2_1	1.3	5.72	20	10	315.000	243.000	10	53	16	Positive
			AFB2_2		5.72	20	3	315.000	203.000	10	49	12	Positive
33	Aflatoxin G1	AFG1	AFG1_1	1.8	5.71	20	10	329.100	243.100	10	39	14	Positive
			AFG1_2		5.71	20	3	329.100	200.000	10	59	12	Positive
34	Aflatoxin G2	AFG2	AFG2_1	1.5	5.29	20	8	331.100	313.200	10	35	18	Positive
			AFG2_2		5.29	20	2	331.100	245.200	10	43	14	Positive
35	Aflatoxicol	AFL	AFL_1	1.2	6.71	20	10	297.000	269.100	10	29	12	Positive
			AFL_2		6.71	20	3	297.000	115.000	10	83	14	Positive
36	Aflatoxin M1	AFM1	AFM1_1	0.5	4.94	20	8	329.100	273.200	10	35	16	Positive
			AFM1_2		4.94	20	2	329.100	229.100	10	59	12	Positive
37	Aflatoxin M2	AFM2	AFM2_1	0.2	4.94	20	8	331.000	259.000	10	33	16	Positive
			AFM2_2		4.94	20	2	331.000	241.000	10	57	14	Positive
38	Aflatoxin P1	AFP1	AFP1_1	1.3	4.80	60	8	299.100	270.700	10	35	18	Positive
			AFP1_2		4.80	60	2	299.100	215.100	10	38	11	Positive
39	Aflatoxin Q1	AFQ1	AFQ1_1	0.5	4.94	20	8	328.700	206.000	10	33	14	Positive
			AFQ1_2		4.94	20	2	328.700	177.000	10	47	12	Positive
40	Aristolactam I	AL	AL_1	3.1	10.45	90	20	293.928	279.000	10	43	39	Positive
			AL_2		10.45	90	5	293.928	250.900	10	46	24	Positive
41	Alternariol	Alternariol	Alternariol_1	2.9	6.74	20	10	257.000	213.000	-10	-32	-13	Negative
			Alternariol_2		6.74	20	3	257.000	215.000	-10	-36	-16	Negative
42	Alternariol monomethyl ether	AME	AME_1	3.2	11.38	60	20	271.100	256.000	-10	-30	-15	Negative
			AME_2		11.38	60	5	271.100	228.000	-10	-40	-17	Negative
43	Amoxicillin	Amox	Amox_1	-2	1.14	40	10	366.000	349.000	10	13	20	Positive
			Amox_2		1.14	40	3	366.000	114.000	10	29	20	Positive
44	Ampicillin	Ampi	Ampi_1	-1.1	2.80	20	10	350.000	106.000	10	23	14	Positive
			Ampi_2		2.80	20	3	350.000	192.000	10	25	24	Positive
45	Anisodamine	Anisodamine	Anisodamine_1	0.9	3.20	100	10	306.100	140.100	10	34	18	Positive
			Anisodamine_2		3.20	100	3	306.100	122.100	10	35	21	Positive
46	Acetaminophen	APAP	APAP_1	0.5	2.64	20	10	151.983	110.100	10	23	18	Positive
			APAP_2		2.64	20	3	151.983	93.000	10	29	14	Positive
47	Acetaminophen_glucuronide	APAP_GlcA	APAP_GlcA_1	-0.8	1.00	20	10	325.899	150.000	-10	-34	-9	Negative
			APAP_GlcA_2		1.00	20	3	325.899	113.000	-10	-18	-21	Negative
48	Acetamiprid	ATMP	ATMP_1	1.4	4.70	20	8	223.000	126.000	10	29	10	Positive
			ATMP_2		4.70	20	2	223.000	99.000	10	53	12	Positive
49	Atrazine	ATZ	ATZ_1	2.6	7.60	20	20	216.000	174.000	10	25	14	Positive
			ATZ_2		7.60	20	10	216.000	96.000	10	33	12	Positive
50	Avobenzone	AVO	AVO_1	4.8	15.90	20	20	311.270	134.954	10	32	14	Positive
			AVO_2		15.90	20	10	311.270	161.005	10	32	18	Positive
51	Bis(1-chloro-2-propyl) phosphate	BCIPP	BCIPP_1	1	3.53	60	8	248.892	34.999	-10	-76	-18	Negative
52	Bis(1,3-dichloro-2-propyl) phosphate	BDCPP	BDCPP_1	1.5	15.57	90	20	317.119	35.003	-10	-44	-17	Negative
			BDCPP_2		15.57	90	10	318.905	35.003	-10	-52	-17	Negative
53	Beauvericin	BEA	BEA_1	8.4	17.34	20	20	801.500	244.200	10	42	14	Positive
			BEA_2		17.34	20	10	801.500	134.000	10	99	14	Positive
54	Benzyl Butyl Phthalate	BenzButPht	BenzButPht_1	4.9	16.22	20	20	313.044	91.000	10	38	12	Positive
			BenzButPht_2		16.22	20	10	313.044	149.000	10	18	16	Positive
55	Benzophenone 1	BP-1	BP-1_1	3.2	8.94	90	20	213.037	91.000	-10	-38	-10	Negative
			BP-1_2		8.94	90	5	213.037	134.900	-10	-28	-10	Negative
			BP-2_2		5.42	21	2	245.063	135.000	-10	-22	-9	Negative
56	Benzophenone 2	BP-2	BP-2_1	2.4	5.42	21	8	245.063	109.000	-10	-30	-9	Negative
57	Benzylparaben	BenzPara	BenzPara_1	3.6	10.49	90	20	226.992	92.100	-10	-32	-7	Negative
			BenzPara_2		10.49	90	5	226.992	136.000	-10	-20	-11	Negative
58	2-Hydroxy-4-methoxybenzophenone	BP-3	BP-3_1	3.6	14.65	20	20	229.250	150.953	10	26	22	Positive
			BP-3_2		14.65	20	10	229.250	104.929	10	26	12	Positive
59	Benzophenone-6	BP-6	BP-6_1	3.3	13.39	90	20	275.193	150.987	10	24	8	Positive
			BP-6_2		13.39	90	10	275.193	108.060	10	62	10	Positive
60	Dioxybenzone	BP-8	BP-8_1	3.3	10.98	45	20	245.246	120.991	10	24	14	Positive
			BP-8_2		10.98	45	5	245.000	150.900	10	26	21	Positive
61	Bisphenol A	BPA	BPA_1	3.3	8.17	20	20	226.981	133.000	-10	-34	-9	Negative
			BPA_2		8.17	20	10	226.981	116.900	-10	-56	-11	Negative
62	Bisphenol A_glucuronide	BPA_GlcA	BPA_GlcA_1	2.5	4.25	60	8	402.849	227.000	-10	-40	-13	Negative
63	Bisphenol AF	BPAF	BPAF_1	4.5	12.07	90	20	334.945	265.100	-10	-30	-13	Negative
			BPAF_2		12.07	90	10	334.945	176.800	-10	-58	-10	Negative
64	Bisphenol AP	BPAP	BPAP_1	4.4	11.85	90	20	289.054	274.028	-10	-29	-15	Negative
			BPAP_2		11.85	90	5	289.054	210.997	-10	-39	-19	Negative
65	Bisphenol B	BPB	BPB_1	3.9	9.95	90	20	241.064	212.100	-10	-24	-15	Negative
			BPB_2		9.95	90	5	241.064	210.900	-10	-38	-11	Negative
66	Bisphenol C	BPC	BPC_1	4.7	11.80	60	20	255.044	240.200	-10	-26	-13	Negative
			BPC_2		11.80	60	5	255.044	147.000	-10	-38	-7	Negative
67	Bisphenol E	BPE	BPE_1	3.9	7.22	30	10	213.042	198.182	-10	-26	-21	Negative
			BPE_2		7.22	30	3	213.042	196.962	-10	-36	-11	Negative
68	Bisphenol F	BPF	BPF_1	2.9	6.30	20	10	198.640	105.000	-10	-30	-7	Negative
			BPF_2		6.30	20	3	198.640	106.000	-10	-28	-5	Negative
69	Bisphenol FL	BPFL	BPFL_1	6	13.95	60	20	348.992	255.992	-10	-39	-15	Negative
			BPM_2		15.56	20	10	345.000	133.100	-10	-50	-9	Negative
70	Bisphenol M	BPM	BPM_1	6.1	15.56	20	20	345.000	251.000	-10	-42	-35	Negative
71	Bisphenol S	BPS	BPS_1	1.9	4.76	20	8	249.090	108.000	-10	-36	-7	Negative
			BPS_2		4.76	20	2	249.090	155.900	-10	-30	-11	Negative
72	Bisphenol Z	BPZ	BPZ_1	5.4	12.40	60	20	267.000	173.000	-10	-38	-23	Negative
			BPZ_2		12.40	60	10	267.000	145.000	-10	-50	-13	Negative
73	Bromoacetic acid	Br.ac.ac	Br.ac.ac_1	0.4	0.74	21	10	136.905	78.900	-10	-14	-10	Negative
74	Butylparaben	ButylPara	ButylPara_1	3.6	10.17	60	20	193.051	92.000	-10	-32	-11	Negative
			ButylPara_2		10.17	60	5	193.051	137.000	-10	-22	-13	Negative
75	Cefaclor	Cefac	Cefac_1	-1.8	2.85	20	10	368.000	174.000	10	21	18	Positive
			Cefac_2		2.85	20	3	368.000	106.000	10	35	12	Positive
76	Chlorpyrifos	CFs	CFs_1	5.3	16.66	20	20	352.000	200.000	10	27	16	Positive
77	Chalcone	Chalcone	Chalcone_1	3.1	14.90	20	20	209.143	130.986	10	24	27	Positive
			Chalcone_2		14.90	20	10	209.143	102.973	10	38	18	Positive
78	Chloramphenicol	Chloram	Chloram_1	1.1	5.10	20	8	321.000	152.000	-10	-24	-35	Negative
			Chloram_2		5.10	20	2	321.000	194.000	-10	-18	-15	Negative
79	Chrysin	Chrysin	Chrysin_1	2.1	9.78	60	20	255.187	152.950	10	44	12	Positive
			Chrysin_2		9.78	60	5	255.187	102.975	10	46	12	Positive
80	Ciprofloxacin	Cipro	Cipro_1	-1.1	4.80	150	8	332.000	288.000	10	29	16	Positive
			Cipro_2		4.80	100	2	332.000	245.000	10	25	18	Positive
81	Citrinin	CIT	CIT_1	1.7	4.21	60	8	251.000	233.100	10	23	14	Positive
			CIT_2		4.21	60	2	251.000	205.100	10	37	18	Positive
82	Clarithromycin	Clari	Clari_1	3.2	9.36	150	20	748.000	158.000	10	35	20	Positive
			Clari_2		9.36	150	5	748.000	590.000	10	27	38	Positive
83	Cotinine	Cotinine	Cotinine_1	-0.3	3.00	20	10	176.900	80.000	10	32	9	Positive
			Cotinine_2		3.00	20	3	176.900	98.000	10	32	12	Positive
84	Coumestrol	Coumestrol	Coumestrol_1	2.8	6.35	20	10	267.003	265.900	-10	-40	-17	Negative
			Coumestrol_2		6.35	20	3	267.003	211.000	-10	-40	-13	Negative
85	Chlorpyrifos-methyl	CPM	CPM_1	4.3	15.94	20	20	324.000	125.000	10	25	10	Positive
			CPM_2		15.94	20	10	324.000	292.000	10	23	18	Positive
86	Chlorotetracycline	CTC	CTC_1	-1.3	4.80	150	8	479.000	444.000	10	31	28	Positive
			CTC_2		4.80	100	2	479.000	461.000	10	23	32	Positive
87	Culmorin	CUL	CUL_1	3.3	16.97	45	20	297.400	59.000	-10	-35	-11	Negative
88	Culmorin_11_glucuronide	CUL_11_GlcA	CUL_11_GlcA_1	n.a	4.72	90	8	413.500	113.100	-10	-40	-11	Negative
			CUL_11_GlcA_2		4.72	90	2	413.500	175.100	-10	-35	-11	Negative
89	Daidzein	Daidzein	Daidzein_1	2.5	5.15	21	8	253.026	224.000	-10	-36	-17	Negative
			Daidzein_2		5.15	21	2	253.026	207.900	-10	-44	-11	Negative
90	Daidzein_glucuronide	Daidzein_GlcA	Daidzein_GlcA_1	0.9	2.94	90	10	429.140	113.000	-10	-22	-17	Negative
			Daidzein_GlcA_2		2.94	90	3	429.140	252.800	-10	-32	-23	Negative
91	Danofloxacin	Danof	Danof_1	-0.3	4.41	210	8	358.000	340.000	10	31	22	Positive
			Danof_2		4.41	100	2	358.000	314.000	10	25	24	Positive
92	N,N-dimethylbenzamide	DBM	DBM_1	0.6	4.32	40	8	150.000	105.000	10	21	8	Positive
			DBM_2		4.32	40	2	150.000	77.000	10	37	6	Positive
93	Diethyl dithiophosphate	DEDTP	DEDTP_1	2.4	1.59-2.71	Full window	10	185.000	111.000	-10	-28	-17	Negative
			DEDTP_2		1.59-2.71	Full window	3	185.000	156.000	-10	-20	-11	Negative
94	Diethyl phthalate	DEP	DEP_1	2.5	10.25	45	20	223.184	148.929	10	28	8	Positive
			DEP_2		10.25	45	5	223.184	176.993	10	14	12	Positive
95	Diethyl thiophosphate	DETP	DETP_1	1.4	3.50	150	8	169.000	95.000	-10	-24	-17	Negative
			DETP_2		3.50	150	2	169.000	141.000	-10	-18	-23	Negative
			DHC_2		4.44	60	2	265.000	246.900	-10	-26	-15	Negative
96	Dihydrocitrinone	DHC	DHC_1	2.9	4.44	60	8	265.000	176.900	-10	-34	-13	Negative
97	Dibromoacetic acid	Di.Br.Ac.ac	Di.Br.Ac.ac_1	1.5	1.13	20	10	216.800	172.800	-10	-16	-10	Negative
			Di.Br.Ac.ac_2		1.13	20	3	216.800	80.900	-10	-37	-7	Negative
98	Dichloroacetic acid	Di.Cl.Ac.ac	Di.Cl.Ac.ac_1	0.9	0.73	43	10	126.900	83.000	-10	-14	-7	Negative
			Di.Cl.Ac.ac_2		0.73	43	3	126.900	35.000	-10	-30	-3	Negative
99	Dibutyl phthalate	DiButPht	DiButPht_1	4.7	16.34	20	20	279.043	148.900	10	20	12	Positive
			DiButPht_2		16.34	20	10	279.043	204.800	10	11	21	Positive
100	Diazinon	DIZN	DIZN_1	3.8	15.75	20	20	305.000	153.000	10	29	14	Positive
			DIZN_2		15.75	20	10	305.000	169.000	10	29	14	Positive
101	Dimethyl phthalate	EDCs_DMP	EDCs_DMP_1	1.6	6.44	20	10	195.163	162.978	10	16	20	Positive
			EDCs_DMP_2		6.44	20	3	195.163	76.984	10	40	12	Positive
102	Dimethyl phosphate	VPM_DMP	VPM_DMP_1	-1.2	0.70	35	10	125.000	79.000	-10	-34	-7	Negative
			VPM_DMP_2		0.70	35	3	125.000	63.000	-10	-22	-11	Negative
103	Dimethoate	DMT	DMT_1	0.8	4.52	20	8	230.000	199.000	10	13	14	Positive
			DMT_2		4.52	20	2	230.000	125.000	10	29	8	Positive
104	Deepoxy-deoxynivalenol	DOM-1	DOM-1_1	0	3.40	20	8	280.900	109.100	10	21	12	Positive
			DOM-1_2		3.40	20	2	280.900	137.100	10	19	10	Positive
105	Deoxynivalenol	DON	DON_1	-0.7	2.97	20	10	296.900	249.300	10	15	16	Positive
			DON_2		2.97	20	3	296.900	203.000	10	21	12	Positive
106	Doxycycline	DOX	DOX_1	-0.7	4.30	150	8	445.000	428.000	10	25	38	Positive
			DOX_2		4.30	50	2	445.000	267.000	10	47	8	Positive
107	Di-2-propylheptyl phthalate	DPHP	DPHP_1	9.6	17.46	90	20	447.306	148.927	10	50	14	Positive
108	Duloxetine	Duloxetine	Duloxetine_1	4.3	8.00	90	20	298.366	153.965	10	10	16	Positive
109	Estrone	E1	E1_1	3.1	10.50	50	20	269.400	144.800	-10	-49	-10	Negative
			E1_2		10.50	50	5	269.400	143.000	-10	-71	-10	Negative
110	Estradiol	E2	E2_1	4	8.87	50	20	271.100	144.900	-10	-52	-13	Negative
			E2_2		8.87	50	5	271.100	183.000	-10	-54	-13	Negative
111	Estradiol-17-glucuronide	E2_17_GlcA	E2_17_GlcA_1	3.3	4.24	100	8	447.105	113.000	-10	-34	-8	Negative
			E2_17_GlcA_2		4.24	100	2	447.105	271.000	-10	-38	-15	Negative
112	Estradiol-3-sulfate	E2_3_SO4	E2_3_SO4_1	2.1	5.15	100	8	351.046	271.100	-10	-50	-22	Negative
			E2_3_SO4_2		5.15	100	2	351.046	80.000	-10	-68	-7	Negative
113	Estriol	E3	E3_1	2.5	5.01	20	8	286.980	171.000	-10	-48	-16	Negative
			E3_2		5.01	20	2	286.980	145.000	-10	-54	-7	Negative
114	Enniatin B	EnnB	EnnB_1	6.5	17.71	60	20	657.500	196.300	10	45	18	Positive
			EnnB_2		17.71	60	10	657.500	214.100	10	47	18	Positive
115	Enniatin B1	EnnB1	EnnB1_1	6.9	18.31	60	20	671.400	196.000	10	43	12	Positive
			EnnB1_2		18.31	40	10	671.400	210.000	10	41	12	Positive
116	Enrofloxacin	Enro	Enro_1	-0.2	5.50	210	8	360.000	316.000	10	27	20	Positive
			Enro_2		5.50	100	2	360.000	245.000	10	37	16	Positive
117	Enterodiol	Enterodiol	Enterodiol_1	2.6	5.30	30	8	301.085	253.100	-10	-32	-19	Negative
			Enterodiol_2		5.30	30	2	301.085	271.100	-10	-34	-17	Negative
118	Enterolactone	Enterolactone	Enterolactone_1	3.3	6.79	30	10	297.059	253.100	-10	-30	-19	Negative
			Enterolactone_2		6.79	30	3	297.059	107.000	-10	-34	-10	Negative
119	Equol	Equol	Equol_1	3	6.49	30	10	241.069	120.900	-10	-20	-11	Negative
			Equol_2		6.67	30	3	241.069	118.900	-10	-30	-7	Negative
120	Erythromycin	Ery	Ery_1	2.7	6.47	90	10	734.000	158.000	10	29	46	Positive
			Ery_2		6.47	90	3	734.000	576.000	10	35	6	Positive
121	Ethinylestradiol	EthinylE2	EthinylE2_1	3.7	10.26	40	20	295.100	145.000	-10	-48	-10	Negative
			EthinylE2_2		10.26	40	5	295.100	159.000	-10	-46	-10	Negative
122	Ethylparaben	EthylPara	EthylPara_1	2.5	6.06	20	10	164.943	92.100	-10	-34	-7	Negative
			EthylPara_2		6.06	20	3	164.943	136.900	-10	-18	-22	Negative
123	Fumonisin B1	FB1	FB1_1	-0.5	5.22	100	8	722.500	334.400	10	57	4	Positive
			FB1_2		5.22	100	2	722.500	352.300	10	55	12	Positive
124	Fenarimol	Fenarimol	Fenarimol_1	3.6	11.90	60	20	330.943	267.900	10	31	34	Positive
			Fenarimol_2		11.90	60	5	330.943	189.100	10	63	32	Positive
125	Fipronil	FIPL	FIPL_1	4.5	15.44	20	20	454.000	437.000	10	25	14	Positive
			FIPL_2		15.44	20	10	454.000	368.000	10	39	14	Positive
126	Florfenicol	Florf	Florf_1	0.8	4.68	30	8	356.000	336.000	-10	-26	-55	Negative
			Florf_2		4.68	30	2	356.000	185.000	-10	-14	-17	Negative
127	Fluconazole	Fluco	Fluco_1	0.4	4.00	20	8	307.000	220.000	10	25	24	Positive
			Fluco_2		4.00	20	2	307.000	238.000	10	23	14	Positive
128	Formononetin	Formononetin	Formononetin_1	2.8	7.93	30	20	267.001	252.000	-10	-30	-7	Negative
			Formononetin_2		7.93	30	10	267.001	223.000	-10	-44	-13	Negative
129	Genistein	Genistein	Genistein_1	2.7	6.40	20	10	268.988	133.100	-10	-40	-11	Negative
			Genistein_2		6.40	20	3	268.988	132.000	-10	-58	-11	Negative
130	Glycitein	Glycitein	Glycitein_1	2.4	5.35	20	8	284.977	270.000	10	37	22	Positive
			Glycitein_2		5.35	20	2	284.977	241.900	10	45	18	Positive
			Glyphosate_2		3.09	185	3	170.161	152.002	10	13	12	Positive
131	Glyphosate	Glyphosate	Glyphosate_1	-4.6	3.09	185	10	170.161	106.956	10	19	12	Positive
132	Heptylparaben	HeP	HeP_1	4.8	15.71	20	20	235.087	92.028	-10	-36	-7	Negative
			HeP_2		15.71	20	10	235.087	136.039	-10	-26	-15	Negative
133	5-Hydroxymethylfurfural	HMF	HMF_1	-0.6	2.30	20	10	126.900	109.000	10	14	6	Positive
			HMF_2		2.30	20	3	126.900	81.000	10	23	9	Positive
134	5-Hydroxymethyl-2-furanoic acid	HMFA	HMFA_1	0	0.70	20	10	140.900	97.100	-10	-12	-7	Negative
			HMFA_2		0.70	20	3	140.900	69.000	-10	-18	-7	Negative
135	Ibuprofen	Ibuprofen	Ibuprofen_1	3.5	9.70-10.56	Full window	20	205.072	161.120	-10	-12	-15	Negative
136	Ibuprofen_glucuronide	Ibuprofen_GlcA	Ibuprofen_GlcA_1	2	5.79	90	10	380.958	174.960	-10	-16	-9	Negative
			Ibuprofen_GlcA_2		5.79	90	3	380.958	161.102	-10	-24	-15	Negative
137	Imidacloprid	IDC	IDC_1	1.2	4.37	20	8	256.000	209.000	10	23	12	Positive
			IDC_2		4.37	20	2	256.000	175.000	10	27	16	Positive
138	2-isopropyl-4-methyl-6-hydroxypyrimidine	IMPy	IMPy_1	0.7	3.12	20	10	153.000	84.000	10	25	12	Positive
			IMPy_2		3.12	20	3	153.000	70.000	10	25	8	Positive
139	Isobutylparaben	IsobutPara	IsobutPara_1	3.4	9.98	60	20	192.995	92.000	-10	-32	-5	Negative
			IsobutPara_2		9.98	60	5	192.995	135.900	-10	-24	-13	Negative
140	Isoxanthohumol	Isoxanth	Isoxanth_1	4.1	8.40	40	20	355.063	179.000	10	33	12	Positive
			Isoxanth_2		8.40	40	10	355.063	298.900	10	17	28	Positive
141	Ivermectin	Iverm	Iverm_1	4.1	17.99	20	20	897.000	753.000	10	59	54	Positive
142	Jacobine	Jacobine	Jacobine_1	0.3	3.25	90	10	352.000	155.000	10	38	21	Positive
			Jacobine_2		3.25	90	3	352.000	119.900	10	42	18	Positive
143	Jacobine-N-oxide	JacobineNox	JacobineNox_1	-0.3	3.10	20	10	368.000	296.000	10	34	30	Positive
			JacobineNox_2		3.10	20	3	368.000	120.100	10	44	14	Positive
144	Kaempferol	Kaempferol	Kaempferol_1	1.9	6.71	200	10	284.952	184.900	-10	-40	-15	Negative
			Kaempferol_2		6.71	200	3	284.952	117.100	-10	-54	-13	Negative
145	Lomefloxacin	Lomef	Lomef_1	-0.8	4.80	210	8	352.000	308.000	10	33	16	Positive
			Lomef_2		4.80	100	2	352.000	265.000	10	23	22	Positive
146	Matairesinol	Mataires	Mataires_1	3.3	6.51	20	10	357.058	83.000	-10	-30	-7	Negative
			Mataires_2		6.51	20	3	357.058	137.100	-10	-30	-8	Negative
			MATH_2		14.52	20	10	331.000	127.000	10	17	12	Positive
147	Malathion	MATH	MATH_1	2.4	14.52	20	20	331.000	285.000	10	12	20	Positive
148	Mono-benzyl phthalate	MBeP	MBeP_1	3.3	5.00	90	8	255.135	77.025	-10	-24	-9	Negative
			MBeP_2		5.00	90	2	255.135	183.148	-10	-14	-13	Negative
149	Mono-butyl phthalate	MBP	MBP_1	3.1	4.43	200	8	220.994	77.200	-10	-26	-7	Negative
			MBP_2		4.43	200	2	220.994	71.100	-10	-18	-10	Negative
150	Mono-cyclohexyl phthalate	MCHP	MCHP_1	2.9	5.60	150	10	247.023	97.003	-10	-22	-13	Negative
			MCHP_2		5.60	150	3	247.023	77.012	-10	-36	-7	Negative
151	Mono-[(2-carboxymethyl) hexyl] phthalate	MCMHP	MCMHP_1	3	4.59	120	8	307.026	159.056	-10	-16	-15	Negative
			MCMHP_2		4.59	120	2	307.026	113.109	-10	-44	-7	Negative
152	Mono-(3-carboxypropyl) phthalate	MCPP	MCPP_1	1	2.10	90	10	250.977	102.986	-10	-12	-9	Negative
			MCPP_2		2.10	90	3	250.977	165.016	-10	-16	-15	Negative
153	Malathion dicarboxylic acid	MDA	MDA_1	1	2.27	100	10	273.000	141.000	-10	-14	-13	Negative
			MDA_2		2.27	100	3	273.000	157.000	-10	-35	-9	Negative
154	Mono-(2-ethyl-5-carboxypentyl) phthalate	MECPP	MECPP_1	2.7	4.56	200	8	307.033	159.076	-10	-20	-10	Negative
			MECPP_2		4.56	200	2	307.033	113.067	-10	-40	-13	Negative
155	Mono-2-ethylhexyl phthalate	MEHP	MEHP_1	4	7.77-8.59	Full window	20	277.039	134.000	-10	-22	-16	Negative
			MEHP_2		7.77-8.59	Full window	10	277.039	127.100	-10	-14	-4	Negative
156	Mono-(2-ethyl-5-oxohexyl) phthalate	MEOHP	MEOHP_1	2	4.93	90	8	291.020	120.970	-10	-28	-3	Negative
			MEOHP_2		4.93	90	2	291.020	143.099	-10	-22	-17	Negative
157	Methiocarb	Methiocarb	Methiocarb_1	0.4	10.75	60	20	226.039	168.700	10	15	20	Positive
			Methiocarb_2		10.75	60	5	226.039	121.100	10	29	16	Positive
158	Methylparaben	MethylPara	MethylPara_1	2	4.93	30	8	151.009	92.000	-10	-28	-10	Negative
			MethylPara_2		4.93	30	2	151.009	135.900	-10	-20	-7	Negative
			Metribuzin_2		6.26	20	3	215.204	145.018	10	23	10	Positive
159	Metribuzin	Metribuzin	Metribuzin_1	1.7	6.26	20	10	215.204	187.032	10	25	22	Positive
160	Mono-hexyl phthalate	MHP	MHP_1	4.2	5.26-5.81	Full window	20	248.952	77.055	-10	-34	-17	Negative
			MHP_2		5.26-5.81	Full window	10	248.952	98.925	-10	-22	-5	Negative
			MIBP_2		4.42	90	2	220.964	77.002	-10	-24	-9	Negative
161	Mono-isobutyl phthalate	MIBP	MIBP_1	2.5	4.42	90	8	220.964	134.060	-10	-18	-7	Negative
162	Mono-isodecyl phthalate	MIDP	MIDP_1	6.8	12.26-13.00	Full window	20	305.065	155.125	-10	-22	-15	Negative
			MIDP_2		12.26-13.00	Full window	10	305.065	76.988	-10	-36	-13	Negative
163	Mono-iso-nonyl phthalate	MINP	MINP_1	5.6	9.95-10.64	Full window	20	291.087	141.029	-10	-24	-13	Negative
			MINP_2		9.95-10.64	Full window	10	291.087	76.954	-10	-34	-7	Negative
			MMP_2		2.19	90	3	178.906	107.058	-10	-14	-13	Negative
164	Mono-methyl phthalate	MMP	MMP_1	1.1	2.19	90	10	178.906	76.994	-10	-26	-9	Negative
165	Mono-n-pentyl phthalate	MnPeP	MnPeP_1	3.7	4.63-4.80	Full window	10	235.016	77.008	-10	-28	-17	Negative
			MnPeP_2		4.63-4.80	Full window	3	235.016	85.101	-10	-20	-15	Negative
166	Mono-octyl phthalate	MOP	MOP_1	5.3	8.20-9.15	Full window	20	276.972	127.032	-10	-24	-11	Negative
			MOP_2		8.20-9.15	Full window	5	276.972	76.980	-10	-34	-9	Negative
			MPA_2		7.89	200	10	318.912	274.900	-10	-22	-19	Negative
167	Mycophenolic acid	MPA	MPA_1	3.2	7.89	200	20	318.912	191.000	-10	-32	-39	Negative
168	Mycophenolic acid_glucuronide	MPA_GlcA	MPA_GlcA_1	1.1	3.75	100	8	494.883	318.900	-10	-28	-33	Negative
			MPA_GlcA_2		3.75	100	2	494.883	175.000	-10	-20	-19	Negative
169	N-butylbenzenesulfonamide	N-butylbenz	N-butylbenz_1	2.1	9.00	30	20	211.917	140.900	-10	-32	-10	Negative
			N-butylbenz_2		9.00	30	5	211.917	64.800	-10	-26	-11	Negative
170	N-nitrosodimethylamine	NDMA	NDMA_1	-0.6	1.30	20	10	74.900	43.100	10	20	6	Positive
			NDMA_2		1.30	20	3	74.900	58.000	10	17	15	Positive
171	Nivalenol	NIV	NIV_1	-1.7	2.80	60	10	371.000	281.100	-10	-20	-19	Negative
			NIV_2		2.80	60	3	371.000	59.100	-10	-40	-9	Negative
172	Nonylphenol	Nonylph	Nonylph_1	5.6	16.57	21	20	219.117	133.000	-10	-46	-10	Negative
			Nonylph_2		16.57	21	10	219.117	134.000	-10	-25	-10	Negative
173	Norfloxacin	Norf	Norf_1	-1	4.65	204	8	320.000	276.000	10	25	18	Positive
			Norf_2		4.65	100	2	320.000	233.000	10	35	16	Positive
174	Ofloxacin	Oflox	Oflox_1	-0.4	4.87	210	8	362.000	318.000	10	27	20	Positive
175	Ethyl protocatechuic acid	OH-EtP	OH-EtP_1	1.8	4.95	30	8	180.986	107.964	-10	-32	-11	Negative
			OH-EtP_2		4.95	30	2	180.986	152.954	-10	-20	-11	Negative
176	Methyl protocatechuic acid	OH-MeP	OH-MeP_1	1.5	3.99	30	8	166.938	107.963	-10	-26	-9	Negative
			OH-MeP_2		3.99	30	2	166.938	152.013	-10	-20	-11	Negative
177	Octyl methoxycinnamate	OMC	OMC_1	5.3	17.09	21	20	291.100	179.000	10	14	6	Positive
			OMC_2		17.09	21	10	291.100	161.100	10	29	12	Positive
178	Ochratoxin A	OTA	OTA_1	4.7	5.70	200	10	404.000	239.000	10	37	16	Positive
			OTA_2		5.70	200	3	404.000	102.000	10	105	14	Positive
179	Ochratoxin alpha	OTalpha	OTalpha_1	3.4	3.98	60	8	254.900	166.900	-10	-36	-11	Negative
			OTalpha_2		3.98	60	2	254.900	123.000	-10	-40	-17	Negative
180	Ochratoxin B	OTB	OTB_1	4.1	5.21	100	8	370.100	205.000	10	33	12	Positive
			OTB_2		5.13	100	2	370.100	103.100	10	77	16	Positive
181	Oxytetracycline	OTC	OTC_1	-1.6	3.81	90	8	461.000	426.000	10	25	28	Positive
			OTC_2		3.81	90	2	461.000	443.000	10	17	28	Positive
182	Pefloxacin	Peflox	Peflox_1	0.3	4.99	210	8	334.000	290.000	10	25	22	Positive
183	Perfluorobutanesulfonic acid	PFBS	PFBS_1	2.3	5.87	90	10	298.854	79.921	-10	-68	-13	Negative
			PFBS_2		5.87	90	3	298.854	98.888	-10	-34	-13	Negative
184	Perfluorodecanoic acid	PFDA	PFDA_1	6.3	10.52-11.54	Full window	20	512.810	468.865	-10	-14	-21	Negative
			PFDA_2		10.52-11.54	Full window	10	512.810	218.912	-10	-24	-11	Negative
			PFHxA_2		5.69	90	3	312.950	118.800	-10	-28	-7	Negative
185	Perfluorohexanoic acid	PFHxA	PFHxA_1	3.6	5.69	90	10	312.868	268.937	-10	-14	-15	Negative
186	Perfluorononanoic acid	PFNA	PFNA_1	5.6	8.64-9.59	Full window	20	462.826	418.782	-10	-12	-11	Negative
			PFNA_2		8.64-9.59	Full window	5	462.826	218.883	-10	-28	-17	Negative
187	Perfluorooctanoic acid	PFOA	PFOA_1	4.9	6.97-7.71	Full window	20	412.922	368.900	-10	-14	-25	Negative
			PFOA_2		6.97-7.71	Full window	5	412.922	168.900	-10	-26	-13	Negative
188	Perfluorooctanesulfonic acid	PFOS	PFOS_1	5	11.17-12.33	Full window	20	498.782	80.000	-10	-110	-10	Negative
			PFOS_2		11.17-12.33	Full window	10	498.782	98.900	-10	-91	-10	Negative
189	Perfluoroundecanoic acid	PFUA	PFUA_1	6.9	14.82	150	20	562.836	518.898	-10	-17	-7	Negative
			PFUA_2		14.82	150	10	562.836	268.862	-10	-28	-13	Negative
190	PhIP	PhIP	PhIP_1	2.2	5.17	20	8	225.100	210.100	10	42	24	Positive
			PhIP_2		5.17	20	2	225.100	140.100	10	67	12	Positive
191	p-Hydroxybenzoic acid	pOHBA	pOHBA_1	1.6	1.32	60	10	136.919	92.900	-10	-19	-7	Negative
			pOHBA_2		1.32	60	3	136.919	65.000	-10	-42	-7	Negative
192	Prochloraz	Prochloraz	Prochloraz_1	4.6	15.04	20	20	375.874	307.800	10	18	26	Positive
			Prochloraz_2		15.04	20	10	375.874	265.700	10	23	26	Positive
193	Propiconazole	Propiconazole	Propiconazole_1	3.5	14.84	20	20	342.146	158.907	10	38	18	Positive
			Propiconazole_2		14.84	20	10	342.146	204.914	10	24	12	Positive
194	Propylparaben	PropylPara	PropylPara_1	3	7.55	30	10	178.955	92.000	-10	-30	-10	Negative
			PropylPara_2		7.55	30	3	178.955	93.000	-10	-24	-7	Negative
195	Resveratrol	Resver	Resver_1	3.1	5.04	30	8	227.015	185.000	-10	-26	-13	Negative
			Resver_2		5.04	30	2	227.015	142.900	-10	-36	-13	Negative
196	Riddelline	Riddelliin	Riddelliin_1	0.2	3.07	100	10	350.000	120.000	10	42	30	Positive
			Riddelliin_2		3.07	100	3	350.000	138.000	10	34	39	Positive
			RiddelliinNox_2		3.02	20	3	366.000	118.000	10	46	16	Positive
197	Riddelline-N-oxide	RiddelliinNox	RiddelliinNox_1	-0.4	3.02	20	10	366.000	94.064	10	59	16	Positive
198	Roxithromycin	Roxi	Roxi_1	3.1	11.37	150	20	838.000	680.000	10	31	38	Positive
			Roxi_2		11.37	150	5	838.000	158.000	10	41	38	Positive
199	Scopolamine	Scopolamine	Scopolamine_1	0.9	3.30	100	8	304.000	138.100	10	23	21	Positive
			Scopolamine_2		3.30	100	2	304.000	156.200	10	23	6	Positive
200	SN38	SN38	SN38_1	1.4	5.29	20	8	392.867	348.900	10	37	28	Positive
			SN38_2		5.29	20	2	392.867	248.700	10	61	14	Positive
201	SN38_glucuronide	SN38_GlcA	SN38_GlcA_1	-0.1	3.32	60	8	569.100	393.044	10	39	26	Positive
			SN38_GlcA_2		3.32	60	2	569.100	349.128	10	55	20	Positive
202	Sterigmatocystin	STC	STC_1	3.4	12.66	60	20	325.100	281.100	10	51	16	Positive
			STC_2		12.66	60	10	325.100	310.200	10	35	18	Positive
203	Sulfadimethoxine	Sulf-DM	Sulf-DM_1	1.6	5.29	30	8	311.000	156.000	10	29	12	Positive
			Sulf-DM_2		5.29	30	2	311.000	108.000	10	39	12	Positive
204	Sulfamethazine	Sulf-M	Sulf-M_1	0.3	3.86	20	8	279.000	186.000	10	25	22	Positive
			Sulf-M_2		3.86	20	2	279.000	124.000	10	25	16	Positive
205	Sulfamethoxazole	Sulf-X	Sulf-X_1	0.9	4.43	60	8	254.000	156.000	10	25	18	Positive
			Sulf-X_2		4.43	60	2	254.000	108.000	10	33	8	Positive
206	Sulfadiazine	SulfDZ	SulfDZ_1	-0.1	3.00	60	10	251.000	156.000	10	21	16	Positive
			SulfDZ_2		3.00	60	3	251.000	108.000	10	31	18	Positive
207	T-2 toxin	T-2	T-2_1	0.9	10.38	60	20	467.300	215.200	10	29	18	Positive
			T-2_2		10.38	60	5	467.300	185.100	10	31	11	Positive
208	trans-3-Hydroxycotinine	t3OHCot	t3OHCot_1	0.9	2.59	20	10	192.981	80.100	10	45	39	Positive
			t3OHCot_2		2.59	20	3	192.981	134.000	10	29	21	Positive
209	Tri-n‑butyl phosphate	TBP	TBP_1	2.9	15.56	40	20	267.225	98.902	10	36	10	Positive
			TBP_2		15.56	40	10	267.225	80.929	10	80	4	Positive
210	Tetrabrombisphenol A	TBPA	TBPA_1	6.8	15.99	20	20	542.545	445.800	-10	-44	-11	Negative
			TBPA_2		15.99	20	10	542.545	419.800	-10	-58	-27	Negative
211	Tetracycline	TC	TC_1	-2	4.40	240	8	445.000	410.000	10	27	28	Positive
			TC_2		4.40	100	2	445.000	427.000	10	21	28	Positive
212	2,2′,6,6′-Tetrachlorobisphenol A	TCBPA	TCBPA_1	6.5	15.52	45	20	363.012	311.883	-10	-36	-28	Negative
			TCBPA_2		15.52	45	10	363.012	200.916	-10	-38	-19	Negative
213	Tris(2-chloroethyl)phosphate	TCEP	TCEP_1	1.3	6.99	30	10	285.282	222.950	10	19	8	Positive
			TCEP_2		6.99	30	3	285.282	62.961	10	49	12	Positive
214	3,5,6-Trichloro-2-pyridinol	TCPy	TCPy_1	3.2	5.79	150	10	198.000	107.000	10	41	12	Positive
			TCPy_2		5.79	150	3	198.000	134.000	10	29	14	Positive
			Tebuconazole_2		13.93	90	10	308.000	125.000	10	52	14	Positive
215	Tebuconazole	Tebuconazole	Tebuconazole_1	3.7	13.93	90	20	308.283	69.986	10	70	8	Positive
			TPhP_2		15.63	20	10	327.100	77.100	10	59	10	Positive
216	Triphenyl phosphate	TPhP	TPhP_1	4.6	15.63	20	20	327.100	152.100	10	52	12	Positive
217	Tramadol	Tramadol	Tramadol_1	2.6	4.41	60	8	264.271	58.020	10	49	6	Positive
			Tramadol_2		4.41	60	2	264.271	246.155	10	16	30	Positive
218	Triclocarban	Triclocarban	Triclocarban_1	5.3	15.80	20	20	313.000	160.000	-10	-22	-9	Negative
219	Triclosan	Triclosan	Triclosan_1	5	15.85	30	20	286.819	35.000	-10	-38	-10	Negative
			Triclosan_2		15.85	30	20	288.900	36.900	-10	-38	-10	Negative
220	Trimethoprim	Trim	Trim_1	0.9	3.59	60	8	291.000	230.000	10	33	22	Positive
			Trim_2		3.59	60	2	291.000	123.000	10	27	8	Positive
221	Tylosin	Tylo	Tylo_1	1	7.44	150	10	916.000	174.000	10	49	12	Positive
			Tylo_2		7.44	150	3	916.000	772.000	10	41	54	Positive
222	Venlafaxine	Venlafaxine	Venlafaxine_1	2.9	5.17	90	8	278.313	58.034	10	62	30	Positive
			Venlafaxine_2		5.17	90	2	278.313	120.984	10	42	20	Positive
223	Vinclozolin	Vinclozolin	Vinclozolin_1	3.1	6.99	20	10	286.230	223.092	10	18	6	Positive
224	Xanthohumol	Xanth	Xanth_1	5.1	15.32	20	20	355.014	179.000	10	35	18	Positive
			Xanth_2		15.32	20	10	355.014	299.000	10	17	26	Positive
225	Zearalanone	ZAN	ZAN_1	3.9	11.56	100	20	319.200	275.100	-10	-30	-19	Negative
			ZAN_2		11.56	100	5	319.200	161.000	-10	-38	-10	Negative
226	Zearalenone	ZEN	ZEN_1	3.6	11.77	100	20	317.100	175.000	-10	-34	-16	Negative
			ZEN_2		11.77	100	5	317.100	131.000	-10	-38	-7	Negative
227	Zearalenone-14-glucuronide	ZEN_14_GlcA	ZEN_14_GlcA_1	n.a.	4.67	100	8	493.033	317.000	-10	-36	-21	Negative
			ZEN_14_GlcA_2		4.67	100	2	493.033	112.900	-10	-28	-10	Negative
228	Zearalenone-14-sulfate	ZEN_14_SO4	ZEN_14_SO4_1	n.a.	6.16	100	10	397.067	316.900	-10	-34	-17	Negative
			ZEN_14_SO4_2		6.16	100	3	397.067	175.000	-10	-46	-12	Negative
229	α-Zearalanol	α-ZAL	α-ZAL_1	4.3	8.83	30	20	321.100	277.100	-10	-30	-19	Negative
			α-ZAL_2		8.83	30	5	321.100	303.100	-10	-30	-22	Negative
230	α-Zearalenol	α-ZEL	α-ZEL_1	4	9.18	150	20	319.100	160.000	-10	-42	-11	Negative
			α-ZEL_2		9.18	150	5	319.100	174.000	-10	-36	-17	Negative
231	α-Zearalenol-14-glucuronide	α-ZEL_14_GlcA	α-ZEL_14_GlcA_1	n.a.	3.75	120	8	495.070	319.200	-10	-36	-16	Negative
			α-ZEL_14_GlcA_2		3.75	120	2	495.070	113.000	-10	-28	-9	Negative
232	β-Zearalanol	β-ZAL	β-ZAL_1	4.3	7.50	60	10	321.101	277.100	-10	-32	-19	Negative
			β-ZAL_2		7.50	60	3	321.101	303.100	-10	-30	-22	Negative
233	β-Zearalenol	β-ZEL	β-ZEL_1	4	7.89	60	20	319.101	160.000	-10	-40	-10	Negative
			β-ZEL_2		7.89	60	10	319.101	275.200	-10	-30	-7	Negative
234	β-Zearalenol-14-glucuronide	β-ZEL_14_GlcA	β-ZEL_14_GlcA_1	n.a.	3.75	120	8	495.141	319.200	-10	-40	-9	Negative
			β-ZEL_14_GlcA_2		3.75	120	2	495.141	112.900	-10	-30	-8	Negative
Internal standards
1	13C12-Bisphenol A	BPA_IS	BPA_1_IS	n.a.	8.17	20	10	239.000	139.000	-10	-34	-9	Negative
2	13C6-Butylparaben	ButylPara_IS	ButylPara_1_IS	n.a.	10.17	60	10	199.000	98.000	-10	-32	-11	Negative
3	13C15-Deoxynivalenol	DON_IS	DON_1_IS	n.a.	2.97	20	10	312.200	263.300	10	17	39	Positive
			DON_2_IS	n.a.	2.97	20	3	312.200	216.000	10	25	18	Positive
4	D3-Erythromycin	Ery_IS	Ery_1_IS	n.a.	6.47	90	10	737.000	579.000	10	27	40	Positive
			Ery_2_IS	n.a.	6.47	90	3	737.000	161.000	10	37	8	Positive
5	13C6-Ethylparaben	EthylPara_IS	EthylPara_1_IS	n.a.	6.06	20	10	171.000	97.900	-10	-34	-7	Negative
6	13C2-Mono-butyl phthalate	MBP_IS	MBP_1_IS	n.a.	4.43	200	10	225.000	79.000	-10	-26	-7	Negative
7	13C6-Methylparaben	MethylPara_IS	MethylPara_1_IS	n.a.	4.93	30	10	157.000	97.900	-10	-28	-10	Negative
8	13C8-Perfluorooctanoic acid	PFOA_IS	PFOA_1_IS	n.a.	11.17-12.33	Full window	10	420.900	375.900	-10	-14	-25	Negative
9	13C8-Perfluorooctanesulfonic acid	PFOS_IS	PFOS_1_IS	n.a.	11.17-12.33	Full window	10	506.800	79.900	-10	-110	-10	Negative
10	13C6-Propylparaben	PropylPara_IS	PropylPara_1_IS	n.a.	7.55	30	10	185.000	97.900	-10	-30	-10	Negative
11	13C18-Zearalenone	ZEN_IS	ZEN_1_IS	n.a.	11.77	60	10	335.200	185.100	-10	-34	-16	Negative
*Calculated octanol-water partition coefficients (XLogP3) were obtained from PubChem (pubchem.ncbi.nlm.nih.gov).
n.a. not available
	Source temperature	500 °C
	Ion source gas 1	50
	Ion source gas 2	50
	Curtain gas	45
	CAD gas	9
	Positive spray voltage	2500V
	Negative spray voltage	2500V

## Sheet: S7_SST_levels
Table S7. Concentrations (ng/mL) of seven compounds prepared in 10% ACN (ACN/H2O, 1/9, v/v) for system suitability testing.
Nr	Compounds	Concentrations (ng/mL)
1	Caffeine	100
2	Phenylalanine	100
3	Roxithromycin	20
4	Zearalenone	20
5	Bisphenol A	100
6	Genistein	100
7	Fipronil	2.5

## Sheet: S8_Infor of LC for SST
Table S8. Gradient table of liquid chromatography separation for system suitability testing.
Time (min)	Eluent B (%)	Flow rate (mL/min)
0	0	0.4
0.5	0	0.4
1.5	40	0.4
3	70	0.4
3.3	100	0.4
4.2	100	0.4
4.3	0	0.4
5	0	0.4
Eluent A	10% Acetonitrile (acetonitrile/water, 1/9, v/v)
Eluent B	90% Acetonitrile (acetonitrile/water, 9/1, v/v)
Flow rate	0.4 mL/min
Column temperature	25 °C
Injection Volume	1 µL
Needle wash	Methanol/acetonitrile/isopropanol/water (1/1/1/1,v/v/v/v)

## Sheet: S9_MRM info for SST
Table S9. Provides detailed parameters for Multiple Reaction Monitoring (MRM) transitions of seven analytes, including compound names, transition names, precursor ion m/z (Q1), product ion m/z (Q3), entrance potential (EP), collision energy (CE), collision cell exit potential (CXP), and polarity settings, for system suitability testing.
Nr	Compounds	Transition Name	Q1	Q3	EP/V	CE/V	CXP/V	Polarity
1	Caffeine	Caffeine_137.9	195.2	137.9	25	26	20	Positive
		Caffeine_83	195.2	83	25	34	6	Positive
2	Phenylalanine	Phenylalanine_120	166.1	120	25	20	15	Positive
		Phenylalanine_103	166.1	103	25	36	10	Positive
3	Roxithromycin	Roxithromycin_679.2	837.5	679.2	25	31	21	Positive
		Roxithromycin_158	837.5	158	25	42	11	Positive
4	Zearalenone	ZEN_131	317.1	131	25	-41	-11	Negative
		ZEN_175	317.1	175	25	-33	-10	Negative
5	Bisphenol A	BPA_133	227	133	25	-34	-9	Negative
		BPA_116.9	227	116.9	25	-56	-11	Negative
6	Genistein	Genistein_133.1	269	133.1	25	-40	-11	Negative
		Genistein_132	269	132	25	-58	-11	Negative
7	Fipronil	Fipronil_249.9	434.9	249.9	25	-38	-22	Negative
		Fipronil_329.9	434.9	329.9	25	-24	-24	Negative
Source temperature		400 °C
Ion source gas 1		50
Ion source gas 2		50
Curtain gas		40
CAD gas		9
Positive spray voltage		2500V
Negative spray voltage		2500V

[truncated: 18 more sheets: S10_Conc_Solv, S11_Linearity, S12_Conc_Matrix, S13_Low levels_LOD_U&P, S14_Validation summary, S15_Low levels_LOD_incub-U, S16_Validation Criteria, S17_Performance comparison, S18_MRM Peak points, S19_Classification, S20_LOD and SSE, S21_Workflow Efficiency, S22_Overview YPOPS, S22a_YPOPS_A_QuantCategory, S22b_YPOPS_B_QuantCategory, S22c_YPOPS_C_QuantCategory, S23_Detailed Data YPOPS, S24_Time trends]
